# Supplementary material for: von Willebrand factor links primary hemostasis to innate immunity
Source: Nat Commun. 2022 Nov 3;13:6320. doi: 10.1038/s41467-022-33796-7 (PMC9633696; doi:10.1038/s41467-022-33796-7)
Supplement: Supplementary file 3 — Source data [file 41467_2022_33796_MOESM3_ESM.xlsx]

## Sheet: Figure 1
D) pd-VWF binding to primary human macrophages
	MFI
Control (non-VWF)	2.24
	3.93
300nM pd-VWF	5.95
	9.56
E) rVWF binding to primary human macrophages
	MFI
Control (non-VWF)	2.03
	3
300nM r-VWF	6.54
	7.81
F) rVWF binding to THP1
	MFI
Control (non-VWF)	2.37
	2
	2.13
r-VWF	8.9
	6.6
	4.07

## Sheet: Figure 3
Cytokines and chemokines ELISA								Naive human monocytes migration with stimulated macrophage supernatants
A)TNF				E)CCL2				H)Fold change of cell migration			Cell Count (average from different pictures and wells)
Control	LPS	VWF		Control	LPS	VWF		Control	LPS	pd-VWF	Control	LPS	pd-VWF
1.30634	87.4161	35.3368		535.625	3238.83	2460.31		0.334448	3.22742	1.94816	40	386	233
1.40107	88.4581	30.3105		606.001	3598.65	2509.65		0.158863	2.04013	1.66388	19	244	199
0	88.4804	31.3915		434.342	3100.76	2400.56		1.68896	3.85452	6.78094	202	461	811
	91.8708	32.2799						1.94816	2.7592	6.88127	233	330	823
	97.3429	33.7622		F)CCL3				0.869565	2.14883	3.67057	104	257	439
	90.9458	31.7561		Control	LPS	VWF
	93.9151	19.708		5845.44	34972.2	21368.8
	100.758	19.7203		4500.56	38867	20987.8
	88.8777	21.1575		4678.99	35987	19877
	54.6559	26.4282
	60.3555	25.6093		G)CCL4
	51.3639	28.3198		Control	LPS	VWF
	57.8189	29.0098		3543.03	20156.5	12755.1
	60.5213	35.6921		3400.65	21000.9	13988.6
	58.3267	29.5339		3258.99	19870.9	12899.5
B)IL-6
Control	LPS	VWF
0.2	7087.21	2761.69
0.2	7594.83	4738.33
0.3	6380.1	3826.5
C)IL-1b
Control	VWF	VWF ATP	ATP
0.1	0.46789	130.014	0.091
0.001	0.386	200.201	0.089
0.089	0.3892	110.74	0.001

## Sheet: Figure 4
BMDMs differentiation to M1 or M2 (% of populations)
A) Control, M0					E) iNOSmRNA
M0	CD38, M1	CD206, M2			Control	LPS	VWF
90.2	1.99	7.59			1.52446	2.44497	3.33069
90	2.27	7.16			1.10117	2.65838	3.80105
86.2	4.27	8.06			1.01581	0.826419	1.311
					1.06657	2.15469	3.71703
B) IFN-g and LPS, M1
M0	CD38, M1	CD206, M2
14.9	80.7	0.24
24.7	66.2	1.4
32	65.5	0.47
C) IL4, IL-10, IL-13, M2
M0	CD38, M1	CD206, M2
20.3	2.26	69.1
25.9	1.49	66.7
22.1	1.857	65.9
D) VWF
M0	CD38, M1	CD206, M2
25.4	72.3	0.4
29.8	66.6	0.6
22.5	74.5	0.45

## Sheet: Figure 5
A),B)C),D) ECAR following LPS or VWF stimulation
A) and B) ECAR 3h
	Exp.1
	Time (minutes)	Control	Control	Control	Control	Control	Control	Control	Control	Control	Control	Control	Control	Control	Control	Control	Control	Control	Control	Control	Control	Control	Control	Control	Control	Control	Control	Control	Control	Control	Control	Control		LPS	LPS	LPS	LPS	LPS	LPS	LPS	LPS	LPS	LPS	LPS	LPS	LPS	LPS	LPS	LPS
Basal	1.30624	22.6354	37.0842	13.7014	12.4074	8.19531	18.2357	2.85757	8.07893	21.653	32.249	31.4116	20.8013	12.1335	23.8325	30.7975	29.7312	12.6482	41.845	19.7093	21.7767	36.8247	27.6932	21.1991	14.0517	24.0162	42.8573	17.1802	3.81785	16.6335	13.7264	14.6053		49.2447	54.5597	44.3227	64.5624	73.2593	61.1457	68.0486	68.2189	66.4218	67.4233	74.6171	67.8888	99.4869	66.7397	64.8147	33.5093
Basal	7.79143	20.1264	27.9741	8.63909	9.50498	3.77047	10.2046	-1.27687	1.93679	17.0723	26.7924	25.2284	15.0641	10.462	17.8826	12.1288	14.2689	6.9559	46.0064	15.8922	18.617	25.3278	17.8565	19.0669	8.2279	15.6363	26.9498	15.7564	4.26196	14.3528	9.76747	8.81594		34.6399	38.6162	40.42	48.303	53.4788	47.862	47.4272	50.3829	55.1964	56.6227	60.4493	54.5	72.5572	56.024	50.3878	28.1707
Basal	14.2483	18.9646	27.0711	8.46084	11.0267	3.79502	11.1944	0.73122	4.30147	19.0063	27.9477	23.9849	17.9072	14.2316	17.9068	16.2698	11.9448	4.66403	45.6898	16.1802	18.2024	25.8146	20.588	22.3375	7.95436	15.1439	25.1461	18.3342	3.85837	15.2128	9.04169	8.63886		30.4454	35.8672	35.7248	47.1395	48.2955	44.2007	43.01	46.3289	52.5003	50.7029	56.3346	49.7767	63.504	51.8079	48.7483	26.9577
	20.8471	26.766	34.5941	10.3074	12.8818	6.72176	20.6135	4.75107	13.3142	20.0302	38.3028	28.2482	23.09	17.1539	22.0751	20.5205	20.3161	12.3988	54.3321	23.4464	24.5668	28.1112	27.8554	21.6818	11.6492	23.0773	37.1879	22.3921	5.92722	19.5562	11.6288	11.3989		41.7729	45.5013	47.0015	62.2909	58.3507	50.2521	55.6852	57.9292	68.6957	68.1144	69.285	61.5676	53.6603	62.4998	59.3608	31.0657
	27.3063	31.5065	41.9099	22.1636	29.9813	18.3214	39.7613	11.3831	20.5334	42.3172	60.1084	52.5493	45.6229	25.2624	42.3023	48.0425	42.6423	27.1627	71.0368	51.801	40.0514	47.582	50.8755	39.3309	17.0526	44.2419	63.5003	40.0742	16.201	32.2993	20.6406	20.6214		59.6423	69.0665	61.0356	82.7729	86.8411	66.7191	77.2736	79.6365	87.2496	89.2241	89.3965	82.9425	93.5072	83.247	83.3709	43.1058
	33.818	27.9948	43.848	26.6225	32.5495	21.6046	51.8064	14.0736	27.7315	52.9374	70.0624	65.3642	54.2273	35.3101	51.4235	58.6188	50.2692	37.4019	79.2524	64.9062	49.4987	59.7581	62.9077	50.4719	25.3087	52.9841	76.3494	51.004	20.9372	37.0407	25.9761	26.3052		65.0839	75.3175	69.1915	91.8709	97.6906	75.9391	88.1544	89.4091	95.1756	98.5815	100.725	93.2006	106.492	95.165	94.8277	48.5567
	40.3804	42.0178	57.2355	41.1777	49.253	25.6572	65.5717	27.5963	23.7122	67.9899	91.8969	97.1962	79.0664	41.2862	69.5801	86.5355	80.1242	41.4791	108.953	97.0683	58.7137	84.0908	97.9914	77.666	39.565	66.31	98.6944	78.7898	27.5772	46.4433	39.6035	38.0344		87.7827	107.382	98.1966	131.274	130.312	103.232	123.204	125.221	138.698	138.908	147.992	123.489	147.428	137.429	134.63	58.9589
	46.875	36.7766	56.6095	49.4384	57.8608	25.9179	64.9673	33.081	23.231	68.8978	87.333	105.548	83.8212	35.5482	67.1386	100.548	91.3025	37.6964	98.9215	111.028	54.3208	75.7973	105.017	88.4075	49.653	65.1695	94.0484	86.3085	26.0541	44.7539	44.7071	47.8214		85.2784	107.225	87.4618	125.372	138.419	96.7758	119.08	126.927	128.49	130.021	142.123	118.228	146.546	137.253	134.013	60.3738
	53.3628	34.7788	52.3651	52.6354	61.3341	26.2655	61.5107	37.2181	20.8524	67.7252	87.3559	109.275	81.6684	27.8253	65.1232	104.115	94.9113	32.2862	98.9919	114.955	50.6555	74.9503	105.537	93.1664	56.4131	62.5547	89.6917	90.8678	25.2635	43.3341	48.1493	51.8577		82.69	104.67	85.8558	122.663	138.857	95.2591	117.288	125.62	125.805	128.217	140.931	116.051	149.313	136.703	134.716	57.0933
	59.9327	37.2673	51.981	38.7626	38.6044	23.4765	44.4573	26.137	25.3211	57.9685	79.057	84.4123	80.7638	32.9177	60.4977	73.8436	72.574	34.2884	97.4441	84.7104	48.4639	70.399	87.6388	67.4374	38.6714	61.7886	81.6962	67.5994	23.4236	39.7895	39.0179	35.4908		72.5895	90.4554	84.2703	110.612	108.092	87.026	101.221	105.155	118.132	118.772	127.692	107.474	111.207	114.864	109.404	51.911
	66.4005	36.9372	53.5098	36.9908	42.3559	29.0348	52.0292	28.1313	26.3907	63.4186	80.2442	84.8821	78.8761	38.1577	63.7359	80.292	71.8054	39.2632	94.623	88.2974	51.9338	71.7935	84.6962	67.5653	41.6214	63.5458	85.6774	68.9251	23.5688	41.6148	37.667	38.0903		77.5059	97.158	82.9767	111.153	118.723	87.7123	104.167	106.967	118.133	112.796	125.235	108.385	113.727	114.834	115.478	58.4251
	72.8937	37.6581	53.3664	36.4828	41.3442	29.3562	59.8608	26.2864	25.8256	65.3	82.9712	88.2767	79.4209	37.6503	65.7004	84.2899	73.5514	39.3719	96.1371	89.6193	52.0813	74.8346	85.758	69.8728	38.0403	69.56	87.323	70.5701	27.7858	44.4238	39.8353	36.6683		77.892	97.2236	82.9537	112.376	122.523	88.0705	104.899	108.259	117.234	114.812	124.046	109.427	114.663	114.596	118.216	60.9508
	Exp.2
	Time (minutes)	Control	Control	Control	Control	Control	Control	Control	Control	Control	Control	Control	Control	Control	Control	Control	Control	Control	Control	Control	Control	Control	Control	Control	Control	Control	Control	Control	Control	Control	Control	Control	Control	Control	Control	Control	Control	Control	Control	Control	Control	Control	Control	Control		LPS	LPS	LPS	LPS
Basal	1.31092	11.2719	21.3441	18.633	11.0038	13.4661	29.901	30.4755	21.3895	23.1614	11.5341	18.2519	27.227	29.9379	21.3667	23.1924	10.1083	23.0115	23.0463	21.1842	18.6565	19.2887	16.7582	16.0754	23.2576	26.3713	20.5237	22.384	7.46779	22.3663	33.3142	31.7222	20.8224	21.5869	13.3014	20.6445	27.4386	28.8723	18.5469	13.3119	16.4713	33.3557	17.6415	13.2889		41.8287	38.454	48.7117	53.7924
Basal	7.82627	6.04845	17.3228	14.727	12.0512	6.59003	19.6827	25.86	22.7852	20.6635	11.2898	10.9979	19.7947	21.2383	19.8046	13.2613	8.81019	15.6195	22.2932	21.3452	15.0378	14.8329	14.6725	-0.217021	23.9011	25.0626	16.5982	21.4117	7.46897	15.3694	26.3289	29.7948	17.7335	17.19	12.1529	21.6931	23.8705	24.5038	19.0977	14.6468	16.4646	29.9327	15.1455	12.7417		25.9498	29.0667	37.8128	40.7157
Basal	14.3307	9.06057	18.2739	16.1556	12.4555	6.77695	19.6513	27.3939	23.2041	20.7902	14.4268	7.73234	19.8018	22.1428	20.1681	15.6736	12.8887	10.4262	22.8801	22.6274	18.2814	13.7851	17.2874	2.38979	24.6538	27.6183	20.4907	23.3931	12.8381	12.4019	27.7894	32.2694	20.0361	19.6304	13.7266	22.9143	25.5627	25.2841	21.2696	14.5449	16.5583	26.8486	15.0119	13.4785		24.593	26.8749	35.5602	37.2463
	20.942	10.723	18.2097	17.3451	14.7036	8.35287	22.8413	26.7783	24.6937	23.2022	15.5551	8.06006	14.1918	17.4617	22.4179	19.6389	13.9144	10.2848	21.6504	25.5761	24.0321	17.8214	22.7811	7.34154	22.4642	32.5758	26.3235	28.6438	12.8149	14.0845	21.7189	41.2676	24.521	26.8571	17.1782	21.388	26.897	21.4282	25.4786	13.189	16.348	31.7703	17.1117	16.3056		38.3035	41.1498	44.6347	45.8312
	27.4649	16.1869	29.4226	30.3857	22.9991	17.3511	41.2817	51.1246	46.9101	43.8045	25.6366	16.9711	36.8241	44.2091	49.5698	42.7389	26.9548	18.7977	41.8343	48.4175	49.3391	40.6413	25.2007	9.72622	42.7087	54.5613	51.5583	50.4252	26.2831	26.2886	39.7231	60.4105	46.4726	50.0345	26.1859	37.763	46.8839	41.5064	42.3183	21.47	25.6216	39.5415	33.3619	28.2706		50.4379	53.7546	59.9219	57.0606
	33.9488	17.601	33.8797	35.3092	27.7389	18.1852	47.2436	58.5553	55.8011	50.821	28.3255	15.2316	44.5898	53.2984	56.6433	47.1085	29.3393	21.0463	50.0366	53.9646	56.1745	45.9441	28.4967	17.5362	52.166	60.19	58.6552	58.0392	26.5742	28.5663	50.1105	65.8509	53.3078	55.0932	31.9184	45.078	57.4496	45.3	49.6587	27.9167	30.6435	46.0857	37.4209	33.2301		51.3616	54.7128	61.6903	61.6807
	40.5978	19.6078	50.1367	49.9663	37.9065	29.5129	73.9856	84.0486	79.4988	72.275	37.7194	30.3992	56.1232	76.608	74.641	69.5632	40.922	35.6635	69.8685	78.9706	44.909	65.772	35.1226	33.7221	76.3886	87.0221	82.5807	83.2409	39.5635	45.3728	70.4204	90.2821	75.704	73.414	52.5035	69.7726	84.712	78.528	69.0074	43.2865	43.7868	61.5468	55.912	53.4912		73.8864	78.3149	86.2694	81.987
	47.1313	30.6005	52.8359	56.3897	36.8858	34.0236	73.428	83.8243	78.0769	74.945	43.0444	36.3914	63.6792	75.2369	80.2058	75.5549	46.5189	39.7829	69.6458	78.4636	78.1233	72.3653	46.3607	39.5181	75.4908	83.2787	82.7589	82.3123	47.5355	47.6927	71.1526	86.7856	74.3468	78.2365	57.2249	66.3932	78.595	73.1024	71.2239	42.3989	44.0742	61.7527	58.2586	57.7963		53.7838	78.524	86.8178	84.6785
	53.6475	33.0048	53.0229	58.1546	36.5367	36.3821	73.4086	83.268	76.5134	75.0829	43.5341	39.4133	65.8176	74.0079	80.9718	75.9183	45.933	41.6542	69.782	75.7015	81.8374	71.9251	49.7214	40.4353	74.7127	79.3111	80.5483	80.6071	49.9821	48.9552	71.7817	83.6379	71.83	79.1011	59.6106	66.046	76.3529	70.581	69.6455	39.3909	43.7476	58.4871	58.3486	55.0539		76.9306	77.4685	86.9467	82.6509
	60.2678	23.8334	41.4536	44.5902	37.1629	23.3193	59.6744	68.7235	66.5887	62.4731	35.7344	23.6184	48.746	62.1184	66.0002	59.0432	41.038	27.182	59.4232	66.8136	69.3124	55.8941	40.2864	25.0893	62.6974	-8.11736	71.6924	69.1938	37.0587	36.1093	57.9075	75.7262	65.2355	63.7552	43.7434	55.3778	67.6692	61.8304	59.7153	35.3806	36.509	51.1788	45.9452	43.9686		64.9798	65.6033	66.9096	71.0295
	66.8178	26.3837	42.8971	44.1188	36.0838	26.4427	60.1572	67.9194	59.3814	63.5298	35.7771	28.0924	53.0424	62.549	70.8601	65.4669	42.5882	29.2586	57.8949	66.1192	71.0236	59.2618	42.1395	27.7597	62.2478	48.1516	71.8868	68.9467	41.0755	38.003	59.2763	74.7185	63.7365	66.5956	44.5081	56.1504	68.2552	60.1629	59.0606	34.457	37.4832	53.2123	48.5511	45.0991		63.1196	61.3348	67.7373	71.178
	73.3336	23.5506	42.1651	43.205	35.2056	27.1078	61.9082	68.601	64.6493	64.2931	36.0171	28.5822	54.3633	61.5005	74.2398	68.4984	42.1078	31.6572	58.8559	65.7885	72.4251	61.1017	41.4955	29.1722	63.3314	65.0535	72.4321	71.0994	41.9092	38.6199	60.7357	75.1055	63.3641	68.6294	42.4501	58.6244	69.8606	61.7909	59.3159	36.5229	37.2398	54.5957	50.5911	44.7142		59.7535	59.8371	66.1509	71.7384
	Exp.3
	Time (minutes)	Control	Control	Control	Control	Control	Control	Control	Control	Control	Control	Control	Control	Control	Control	Control	Control	Control	Control	Control	Control	Control		LPS	LPS	LPS	LPS	LPS	LPS	LPS	LPS	LPS	LPS	LPS	LPS	LPS	LPS	LPS	LPS	LPS	LPS		VWF	VWF	VWF	VWF	VWF	VWF	VWF
Basal	1.30702	72.3972	68.1532	60.0618	87.9017	113.961	71.6478	100.305	62.4076	83.2808	65.6944	80.5116	67.538	69.6191	96.5484	64.5838	66.6689	80.652	126.587	73.2762	61.3832	84.3639		139.977	133.608	122.91	138.262	213.269	151.225	115.014	136.678	207.112	133.081	92.1247	176.648	143.854	174.931	193.355	146.196	141.531	169.881		121.886	151.599	190.122	172.049	92.4531	181.144	169.336
Basal	7.80599	43.8655	57.6871	36.9878	60.2987	66.3962	48.9443	37.9075	42.6135	71.7969	53.3227	64.3456	54.0013	48.8292	98.0571	63.4742	68.6098	89.6568	114.358	55.8737	46.6242	69.6812		86.3055	112.695	113.65	121.082	159.659	152.421	114.144	139.914	69.9274	134.859	110.673	168.425	150.228	184.004	188.806	151.788	150.376	162.927		101.386	117.95	142.822	123.016	113.309	139.116	142.977
Basal	14.3117	56.3408	63.3319	56.7182	68.3674	49.3685	48.6358	57.9919	42.8712	73.8863	60.8118	85.8478	53.197	67.4094	108.154	65.6385	73.6281	102.725	142.268	59.7029	51.9327	83.2601		90.3372	119.822	130.903	123.029	131.977	162.765	121.786	145.684	147.03	138.083	134.386	172.516	157.404	212.418	201.866	168.423	170.655	186.409		101.505	105.371	135.08	115.291	135.32	137.12	142.219
	20.8806	66.5685	55.1841	69.3914	83.0747	42.7774	53.8726	80.1798	45.5952	69.1644	52.772	99.272	52.8595	99.7373	129.763	59.5029	85.4004	101.147	161.768	52.2304	54.4027	100.915		91.8702	135.787	132.954	140.871	150.116	179.728	147.838	161.597	208.752	158.365	180.422	191.414	186.847	264.17	239.252	206.222	211.294	210.071		105.567	111.131	128.505	115.211	163.021	125.433	158.058
	27.3593	82.1619	92.0315	81.0202	151.089	105.67	61.4176	139.161	77.8316	126.114	91.3181	121.506	81.1111	113.497	181.986	99.3197	124.289	151.898	186.647	81.8252	91.5453	125.475		112.93	148.688	143.943	174.071	208.999	211.799	176.7	193.449	222.706	191.034	221.492	234.931	226.01	281.736	268.82	244.93	237.582	219.332		133.69	170.519	188.232	181.823	222.524	195.85	214.461
	33.8469	97.5993	111.001	93.5673	172.148	141.403	104.279	174.172	106.424	159.817	123.691	127.751	115.032	126.587	211.743	133.094	147.423	195.862	209.891	104.585	117.11	137.507		130.583	156.118	149.711	187.816	224.563	248.867	198.568	219.868	239.172	216.044	240.218	257.798	246.8	301.605	287.68	266.932	258.958	226.437		164.041	204.765	222.924	202.776	259.779	242.621	246.515
	40.4212	131.394	155.096	98.2742	261.257	204.521	177.327	274.719	160.68	242.435	187.118	161.572	181.5	166.717	279.183	200.171	200.296	258.27	252.666	154.97	185.748	182.949		181.429	225.44	191.845	284.572	293.982	340.182	298.959	330.03	338.14	308.76	366.674	367.17	356.088	413.198	376.793	396.184	373.928	295.517		222.6	260.406	272.069	278.84	352.807	308.708	360.874
	46.9158	137.901	161.09	112.517	255.976	219.703	177.083	247.651	153.154	242.492	178.873	164.502	178.826	163.881	257.595	185.378	192.241	251.326	253.719	156.958	181.124	192.673		188.48	215.583	199.325	259.47	310.89	318.443	276.521	313.934	331.989	285.934	338.538	351.498	337.25	397.437	356.717	363.73	335.978	294.783		229.939	271.218	289.747	281.723	345.411	320.35	339.89
	53.4246	131.653	164.461	118.089	258.887	229.852	189.173	240.832	159.092	239.693	179.721	171.993	186.568	168.156	255.733	188.965	191.029	254	263.53	160.737	178.803	190.375		200.685	221.247	198.015	250.504	313.18	310.602	264.242	306.618	330.914	281.06	330.473	350.304	332.259	395.027	349.007	350.548	321.608	281.287		222.213	276.088	300.991	290.054	342.23	322.459	331.865
	60.0273	119.908	129.718	98.7256	207.01	155.64	145.803	225.297	142.414	196.033	153.272	155.805	151.325	157.334	262.971	170.16	180.778	232.007	248.048	139.897	149.726	169.777		151.57	193.656	171.396	237.574	244.954	296.872	244.523	279.526	282.618	257.664	318.669	315.164	303.071	356.34	354.39	338.972	325.353	259.649		195.757	226.392	251.138	245.042	308.373	284.929	301.809
	66.5393	119.807	136.987	112.548	218.038	183.778	149.819	223.214	146.704	201.541	159.597	163.536	157.351	154.723	250.276	178.064	179.161	231.583	251.41	149.063	157.667	176.387		150.941	193.139	168.564	229.069	266.401	283.68	228.081	276.286	281.905	240.166	301.461	308.396	292.473	349.452	336.49	318.137	306.987	259.104		202.025	247.413	272.624	257.087	314.546	292.591	297.969
	73.0105	119.762	135.873	107.041	218.405	180.727	153.412	228.311	147.515	207.165	165.944	174.418	162.204	163.493	254.94	186.126	187.732	247.68	258.512	152.647	163.044	173.744		150.393	196.755	167.286	228.46	270.145	286.65	227.01	276.578	286.032	240.72	298.999	308.794	292.101	348.151	334.251	320.836	309.406	260.735		201.983	253.897	277.836	264.121	323.318	301.706	302.122
C) and D) ECAR 16h
	Exp.1
	Time (minutes)	Control	Control	Control	Control	Control	Control	Control	Control	Control	Control	Control	Control	Control	Control	Control		LPS	LPS	LPS	LPS	LPS	LPS	LPS	LPS	LPS	LPS	LPS	LPS	LPS	LPS	LPS	LPS	LPS	LPS	LPS	LPS	LPS	LPS	LPS	LPS		VWF	VWF	VWF	VWF	VWF	VWF	VWF
Basal	1.30624	66.9113	84.1546	57.7023	61.863	109.641	112.974	71.9424	108.239	63.0071	58.2713	97.652	89.0362	93.4886	121.78	84.3727		210.717	200.211	186.695	183.793	233.469	203.983	194.425	171.5	195.703	191.362	184.467	154.08	198.11	173.959	190.018	192.273	211.242	189.38	189.152	223.547	202.108	200.965	181.499	223.384		104.417	111.663	98.9827	97.7535	121.097	99.9249	110.452
Basal	7.78493	52.6256	77.2658	49.306	53.4222	79.153	16.4544	62.312	86.0669	62.3182	54.1844	74.2396	77.682	80.3438	92.5612	58.1327		198.397	178.879	176.576	148.656	145.089	187.382	167.983	154.953	164.442	172.153	154.372	134.121	180.594	139.491	144.517	165.075	186.773	165.802	179.872	212.711	182.299	188.652	165.61	209.967		91.7987	94.3275	97.5426	90.605	76.5418	86.8801	88.8317
Basal	14.2701	58.1996	81.0207	59.2873	57.1655	79.7877	59.0881	68.8987	90.1639	59.7815	60.1697	79.4752	77.8234	86.5407	96.3548	67.8387		205.626	178.167	183.206	155.945	154.932	195.671	167.781	163.126	169.964	169.616	156.353	135.617	188.512	152.756	159.333	176.495	197.103	174.892	188.415	223.087	192.252	189.198	169.326	213.235		93.8061	98.1117	101.914	94.5531	78.6888	85.9023	92.207
	20.8708	72.1761	92.8995	72.6946	67.1101	115.892	84.0508	86.6691	134.006	80.6984	87.4568	104.035	97.6612	108.936	143.607	83.0033		254.213	239.623	227.125	220.965	220.245	250.018	230.379	236.462	226.233	230.849	214.174	190.263	257.021	212.288	226.141	234.771	256.42	245.49	239.37	278.513	248.133	215.356	198.51	235.231		106.684	110.445	115.373	107.98	81.3275	90.1272	95.4918
	27.3587	137.584	153.735	131.545	136.463	173.237	137.821	137.334	168.918	139.036	128.109	160.832	153.885	159.883	176.696	140.562		258.616	243.781	237.322	231.115	238.097	262.965	231.696	236.835	235.347	226.352	214.68	192.045	246.347	209.646	231.378	245.956	262.421	230.283	242.78	278.038	258.525	240.422	211.212	249.015		179.962	183.505	187.406	172.124	148.241	163.591	162.54
	33.8164	149.713	173.726	151.589	162.351	184.351	153.211	156.161	176.197	155.762	144.809	172.457	175.232	185.841	188.17	158.088		264.587	243.429	240.326	229.682	237.502	261.225	231.495	235.744	235.45	225.529	212.026	188.49	240.942	208.975	229.693	244.81	262.993	248.766	243.362	285.401	260.929	241.682	210.347	259.756		184.321	192.977	199.316	188.37	165.69	184.255	181.236
	40.4128	208.888	244.001	213.837	213.647	245.32	225.934	231.026	246.183	219.42	221.956	248.784	247.809	266.042	258.23	232.37		248.311	232.005	228.829	216.365	222.081	247.374	224.456	237.068	232.503	222.219	210.322	192.508	257.501	214.966	223.372	239.218	260.679	254.863	251.228	293.258	258.008	236.482	214.026	255.391		232.205	240.298	248.434	236.429	198.974	212.599	211.256
	46.8871	213.944	224.961	209.111	219.25	241.83	210.621	213.835	233.322	210.918	194.355	228.961	225.069	240.127	241.445	210.348		238.719	223.467	228.434	210.732	219.817	246.233	208.317	222.198	219.019	209.904	200.61	176.635	227.334	198.206	210.731	232.019	247.662	234.229	229.318	274.404	248.346	236.317	207.986	251.869		238	241.046	236.346	231.163	211.92	227.934	222.793
	53.3762	215.552	219.978	212.683	221.402	239.544	207.69	210.394	227.287	208.246	186.12	222.854	223.626	234.545	233.206	213.957		235.974	220.382	221.311	207.923	214.364	243.157	200.931	214.492	213.884	202.836	194.758	171.453	213.693	188.65	205.777	226.963	237.789	223.532	220.812	262.655	242.215	231.137	204.97	240.138		246.036	235.426	231.736	224.011	213.92	227.899	220.924
	59.9716	169.513	214.973	179.384	165.321	208.973	186.707	187.653	215.273	186.624	189.094	212.272	213.175	233.07	217.081	193.382		268.72	233.43	242.514	230.832	230.374	269.599	236.235	243.815	245.623	231.49	226.721	202.175	264.242	222.217	239.708	254.311	273.813	251.618	261.749	294.223	261.525	242.022	213.438	257.283		214.14	212.927	217.116	224.557	184.698	198.998	200.865
	66.4597	183.204	212.452	187.517	195.655	220.198	195.309	136.433	214.063	196.662	182.285	210.116	222.219	233.115	221.608	201.589		273.767	238.094	241.624	233.737	234.109	264.249	226.573	233.443	241.454	219.563	213.285	191.036	241.966	209.518	231.519	257.732	266.506	239.916	241.562	277.692	259.595	244.27	217.379	260.358		220.015	212.385	218.688	218.64	195.952	215.334	208.084
	72.9436	189.023	215.692	180.518	204.358	224.06	195.509	185.746	214.914	197.876	183.219	210.563	225.183	240.612	229.598	200.817		273.501	239.097	245.281	235.665	239.406	263.142	225.707	232.821	242.7	219.208	210.579	189.354	237.813	207.808	231.355	259.248	264.59	238.211	239.42	278.028	262.217	246.378	219.614	261.235		221.76	215.738	221.342	219.162	200.896	219.142	211.356
	Exp.2
	Time (minutes)	Control	Control	Control	Control	Control	Control	Control	Control	Control	Control	Control	Control	Control	Control	Control	Control		LPS	LPS	LPS	LPS	LPS	LPS	LPS	LPS	LPS	LPS	LPS	LPS	LPS	LPS	LPS	LPS	LPS	LPS	LPS	LPS	LPS	LPS	LPS	LPS		VWF	VWF	VWF	VWF	VWF	VWF
Basal	1.31196	44.7741	32.2775	41.1232	19.2534	28.8394	31.9316	44.2585	30.2357	43.9299	22.5038	42.4518	67.7795	39.0249	37.2918	41.061	44.8315		100.526	101.702	93.3837	122.156	94.1533	111.454	102.405	104.03	100.988	67.1475	91.6046	119.467	70.9342	66.175	76.242	106.588	100.8	86.4355	95.0876	100.166	107.116	89.3385	88.5531	76.4731		51.8528	62.9912	56.1496	82.8497	64.929	68.1464
Basal	7.88503	29.0258	33.2894	30.3073	20.596	29.4789	31.2147	22.9343	16.5264	38.2762	35.7592	36.2817	40.4999	27.4584	34.7796	17.4683	38.2966		104.151	84.0983	94.76	87.6364	74.7819	74.1241	93.9214	80.7265	83.2953	78.0202	80.7134	102.063	84.3766	63.5242	74.4674	92.8484	92.0103	96.6851	94.4468	91.9174	90.3099	90.0224	85.1939	62.7496		53.4583	63.6832	43.8692	55.796	48.3302	60.2876
Basal	14.4251	32.1212	36.161	34.432	24.2439	30.9251	35.4763	29.3873	21.058	43.1869	49.4964	38.8841	46.3982	39.5785	41.379	23.6992	42.5981		101.437	86.5084	97.4358	84.5632	78.2613	77.5844	102.708	84.0268	88.3099	93.7511	83.7673	105.571	98.8716	68.432	82.2049	95.5495	97.712	103.249	102.856	97.3365	91.7025	94.753	91.062	71.8205		55.0801	66.8899	49.2188	63.2181	49.8118	60.4657
	21.1334	45.6287	42.5459	42.2991	33.2796	35.4311	48.4168	43.0254	37.4102	55.5023	58.3758	50.8594	58.0756	51.5712	57.9455	41.3886	52.5273		116.75	100.725	111.765	101.849	98.0734	100.944	110.379	93.8352	95.6493	106.723	92.7411	113.729	114.499	82.2925	88.9429	105.022	105.637	118.636	122.452	124.059	112.897	104.29	102.407	83.3865		62.7848	79.8718	59.6432	76.822	55.5905	57.2141
	27.6947	76.6468	69.2188	69.641	62.4906	63.3563	67.0166	68.7996	66.7115	81.5297	84.9288	72.7434	85.633	74.1027	78.5842	71.5859	74.0165		120.77	106.006	119.29	112.23	106.212	116.436	112.114	100.563	106.188	118.81	101.977	122.946	125.943	83.216	92.8964	109.62	115.665	126.559	124.18	125.73	118.264	108.307	108.3	85.8561		76.311	90.5382	82.3356	87.7986	83.1912	86.7275
	34.2574	77.4574	73.8916	90.0479	76.752	81.0829	82.0083	86.6679	78.498	98.019	95.0971	89.2415	98.4824	82.7702	90.6364	85.9202	84.2749		126.108	104.658	122.023	118.804	111.6	123.527	117.218	106.666	113.438	129.902	111.797	131.809	135.762	89.7972	98.9523	116.707	125.669	138.763	131.268	133.305	125.503	112.53	115.67	95.8505		78.1152	94.4764	86.2709	85.3946	92.5355	97.2279
	40.9454	117.754	107.066	120.871	110.542	117.627	124.923	133.161	120.758	154.267	139.743	132.343	138.077	130.402	139.633	130.032	128.951		151.461	125.446	137.611	124.07	125.035	124.114	128.628	117.105	107.96	134.169	119.57	142.072	148.061	106.327	109.559	136.508	136.054	154.855	153.821	161.279	147.081	134.176	128.643	106.779		103.567	120.038	97.2588	98.2782	87.363	100.368
	47.501	128.948	120.482	121.857	121.159	127.478	121.168	132.128	126.979	145.181	139.345	134.62	141.515	126.768	139.67	133.399	128.007		152.095	136.684	143.965	130.686	132.646	136.576	132.032	122.475	122.586	145.01	123.799	146.462	152.688	105.649	112.54	138.13	139.109	155.668	155.799	160.555	143.296	132.844	126.79	116.063		109.162	122.167	113.081	110.619	110.393	118.509
	54.0445	130.096	128.116	126.721	127.026	131.39	122.398	133.021	129.503	144.775	140.889	135.046	142.987	126.431	142.213	137.033	125.1		154.019	139.913	140.925	132.016	134.864	140.351	133.312	122.065	127.497	146.646	124.857	150.023	153.236	104.432	111.222	137.422	142.279	156.467	156.873	158.774	144.158	132.084	130.023	114.365		113.484	123.449	119.504	115.826	116.482	123.452
	60.6974	92.9525	100.128	96.7566	94.3817	80.5206	110.705	109.597	93.0492	127.831	112.843	114.98	111.16	52.9816	115.836	100.782	105.01		142.726	123.53	140.153	126.338	128.327	137.913	134.322	120.141	117.077	145.4	123.337	145.301	151.523	108.219	116.941	134.535	138.922	153.309	159.801	159.517	145.866	130.545	126.134	106.294		96.5868	108.346	101.808	95.2999	95.351	113.079
	67.2517	100.593	102.184	104.783	100.211	75.5427	103.847	107.552	102.922	125.39	113.783	114.251	114.775	88.1709	114.67	110.248	105.226		141.742	122.65	138.21	127.034	129.033	143.944	130.576	121.039	129.267	142.676	124.978	149.159	152.159	103.103	112.723	134.949	140.994	150.677	150.782	152.002	142.403	130.203	130.041	110.844		95.1971	104.674	104.722	109.378	101.897	110.448
	73.7785	95.6048	101.223	104.614	100.856	96.8326	106.398	109.51	94.7983	128.969	112.735	118.561	119.976	104.044	116.626	111.697	108.041		143.595	125.822	138.219	130.536	134.822	144.548	132.548	123.726	133.9	145.729	126.723	153.82	154.5	105.099	112.513	138.113	144.94	154.764	151.631	154.313	150.856	133.403	130.276	109.668		95.0508	106.726	103.66	115.287	105.867	113.26
	Exp.3
	Time (minutes)	Control	Control	Control	Control	Control	Control	Control	Control	Control	Control	Control	Control	Control	Control	Control	Control		LPS	LPS	LPS	LPS	LPS	LPS	LPS	LPS	LPS	LPS	LPS	LPS	LPS	LPS	LPS	LPS	LPS	LPS	LPS	LPS	LPS		VWF	VWF	VWF	VWF	VWF	VWF	VWF	VWF	VWF
Basal	1.3091	45.7875	48.8799	48.0782	47.9468	40.8404	45.5414	43.031	55.6035	48.9622	50.7512	49.9651	47.8668	59.3741	64.1887	53.5129	60.3442		124.769	127.403	117.431	113.697	113.713	112.176	106.286	101.625	131.518	133.013	120.338	114.427	124.421	121.376	125.303	125.56	114.091	122.38	149.309	128.603	141.173		83.2982	85.3298	85.9331	84.1557	93.3969	76.9725	79.1864	77.5357	67.2633
Basal	7.83849	43.7995	45.9449	40.7754	38.3205	39.4631	37.1571	36.7096	31.3848	43.1558	36.0825	40.2406	40.4856	43.8708	59.8775	50.0538	54.6577		118.72	117.341	104.179	86.4267	105.531	105.122	91.7936	101.172	113.998	111.597	102.928	107.322	103.958	106.752	107.539	114.665	104.301	109.925	126.882	118.213	122.875		75.357	78.4983	78.2076	69.2115	69.6623	68.1226	73.7949	65.6204	57.5387
Basal	14.3661	52.7193	48.1286	43.8766	43.0462	45.6374	41.2881	36.6899	36.5453	44.9999	41.0052	45.8783	46.4524	45.042	60.7519	54.5751	58.5191		119.879	121.954	103.682	88.5662	107.195	99.7245	96.2026	100.892	116.28	117.327	105.731	109.933	107.583	108.297	109.089	119.641	107.953	114.926	126.035	120.69	125.354		74.5199	78.9592	76.459	69.8282	70.6026	68.3608	75.9344	68.0327	62.5556
	21.0385	58.0317	53.5194	51.0565	54.3904	55.7743	51.8191	44.2285	44.3866	59.6847	52.6841	59.2004	60.0222	55.5307	61.626	39.3172	70.9292		127.163	131.699	125.282	104.334	119.085	113.836	113.937	116.899	123.556	136.289	125.693	123.303	125.06	123.527	122.966	136.726	125.618	128.665	134.519	134.471	137.172		82.7577	82.2911	87.0337	75.3166	73.0815	74.8151	81.6113	72.0859	70.7565
	27.5624	97.58	97.5217	92.027	93.0062	86.533	91.4849	81.1096	78.5264	93.6935	91.4501	98.213	95.2899	96.6643	100.863	71.774	109.69		138.64	140.977	132.867	121.492	123.326	123.705	119.304	121.701	128.274	134.494	124.447	127.548	127.462	126.628	127.209	142.256	125.467	133.345	145.428	138.713	145.469		111.97	111.527	109.277	106.365	106.027	106.076	108.71	100.07	97.4753
	34.1056	106.966	102.864	104.487	100.488	94.6038	103.371	92.5792	78.4582	101.932	103.453	108.314	102.912	108.184	114.003	113.602	120.191		135.08	141.017	134.792	125.54	126.635	127.919	121.772	123.144	132.17	136.603	126.186	130.733	128.658	128.352	130.666	142.891	126.688	137.836	147.011	143.483	144.71		110.773	113.234	112.022	110.207	111.501	107.201	114.331	107.335	103.248
	40.741	150.737	138.634	140.314	139.679	133.315	140.127	125.135	119.76	152.413	142.342	158.365	147.371	146.983	157.303	166.961	165.013		159.909	160.846	148.365	127.522	142.282	133.688	139.614	138.94	148.929	159.53	148.665	145.695	146.378	149.404	146.828	161.335	147.871	145.993	162.133	163.156	163.867		141.026	138.436	142.805	123.437	118.799	131.193	132.054	119.603	117.375
	47.2845	157.729	140.83	136.97	141.379	128.754	139.296	129.755	122.521	144.21	141.731	149.286	146.743	146.215	154.241	163.99	157.154		161.61	160.702	150.893	136.045	137.026	136.866	131.876	135.131	143.26	152.528	135.483	141.289	143.276	140.521	144.335	157.59	143.655	153.359	164.613	155.634	165.542		158.73	158.259	156.683	136.297	136.043	144.51	136.266	131.462	129.05
	53.8169	161.701	140.757	139.848	141.448	130.956	141.409	132.226	125.795	142.316	141.444	148.282	146.703	147.817	154.308	159.005	157.627		165.828	168.69	150.278	137.07	136.078	137.189	132.326	135.591	142.844	149.806	133.35	140.705	142.247	137.829	143.711	156.653	142.312	157.592	163.593	155.467	163.569		155.408	153.787	152.466	139.737	140.528	147.839	137.887	134.238	131.274
	60.4269	123.849	119.808	117.06	115.935	109.256	115.11	106.067	97.8408	132.783	119.246	132.429	124.019	132.177	136.579	137.662	139.608		156.475	164.898	156.818	130.673	146.534	143.574	144.159	144.201	149.147	163.592	152.44	147.803	153.621	152.406	146.373	166.574	154.009	159.989	163.039	163.806	167.77		125.079	133.358	127.019	120.261	118.266	121.46	128.446	116.006	112.436
	66.9888	127.525	128.165	125.315	122.654	111.068	124.325	112.413	108.526	130.815	123.662	135.312	125.942	137.121	140.979	143.162	145.906		154.556	162.511	153.802	140.861	143.211	141.974	137.81	140.523	146.385	156.317	142.452	145.588	150.291	146.894	145.947	163.765	143.606	158.05	166.493	159.005	170.023		139.057	130.948	134.777	128.115	129.601	133.193	130.098	121.308	117.668
	73.5317	133.844	126.895	125.645	120.378	109.671	124.647	113.799	110.147	129.906	123.855	135.031	126.242	139.677	144.148	143.19	147.639		155.13	165.357	151.548	142.4	141.636	142.983	138.35	140.457	145.688	153.337	140.401	145.026	149.83	146.156	147.067	163.436	144.128	158.496	167.789	161.265	167.729		129.485	131.735	131.603	127.262	128.734	135.418	130.759	122.122	120.154
	E) OCR 3h
	Exp.1
	Time (minutes)	Controls	Controls	Controls	Controls	Controls	Controls	Controls	Controls	Controls	Controls	Controls	Controls	Controls	Controls	Controls	Controls	Controls	Controls	Controls	Controls	Controls	Controls	Controls	Controls	Controls	Controls	Controls		LPS	LPS	LPS	LPS	LPS	LPS	LPS	LPS	LPS	LPS	LPS	LPS	LPS	LPS	LPS		VWF	VWF	VWF	VWF
	1.30624	57.2771	68.9981	69.6757	57.6952	52.0229	101.418	45.1396	49.63	108.432	129.089	123.854	122.677	74.1109	77.1052	135.962	118.056	71.5071	128.927	147.165	58.5258	116.045	131.092	105.584	75.5694	104.329	127.678	103.973		96.3535	75.0838	40.0627	127.49	92.5264	103.885	123.949	125.399	122.924	132.1	126.581	116.496	127.998	120.82	111.07		104.431	115.191	103.104	118.608
	7.79143	55.0639	68.1052	67.4258	56.4205	54.9912	98.3856	45.2272	44.9701	102.657	123.131	112.88	115.673	67.5651	72.8003	121.579	111.355	71.6607	124.478	140.99	57.6518	109.89	123.387	101.15	69.2774	99.4133	118.894	98.1625		95.9667	72.4581	45.8326	122.475	94.9592	106.431	122.026	123.564	122.565	153.524	125.833	118.852	132.369	123.938	113.486		107.167	107.371	101.12	120.4
	14.2483	56.4004	66.9264	69.2747	57.6374	55.3998	98.3069	47.2639	39.1231	104.292	119.884	110.359	113.858	63.5282	71.5024	118.476	108.587	71.3788	122.792	141.478	59.9214	107.527	121.657	103.21	68.3793	98.7592	113.652	98.7806		99.2125	74.4498	49.6994	124.035	102.316	112.077	123.753	127.805	125.912	148.124	129.28	124.148	168.762	128.062	118.884		110.893	108.198	103.626	123.021
	20.8471	38.943	38.5188	43.8953	35.2993	35.8456	50.5506	29.2495	31.672	56.2426	62.8405	61.0126	57.8847	37.6137	25.3747	65.8578	58.5427	40.7663	65.8149	91.6311	35.1121	60.8716	61.6093	67.3917	40.4191	52.9366	62.3971	51.4346		48.5234	13.4107	-29.3646	63.829	26.0759	53.0135	61.2297	61.3353	59.934	82.8311	61.4949	59.4831	189.518	60.628	58.337		57.0264	55.8392	56.1972	60.7917
	27.3063	36.8693	38.3833	44.0155	35.9549	35.868	49.0401	28.1582	29.3439	53.3281	60.4135	56.0899	55.9112	36.9613	21.3566	59.9543	55.5451	38.0408	62.1091	78.1819	34.1234	57.6132	58.0284	61.8714	37.5125	52.1892	59.7116	50.1824		48.355	6.76874	-28.4382	61.6814	22.7469	52.5587	61.6907	59.7459	58.9793	72.9342	59.211	57.6163	140.341	61.3118	56.8204		54.9415	51.4017	55.9095	58.4034
	33.818	38.5464	36.6591	42.6027	36.1967	36.8024	50.8098	27.4462	29.9	53.1598	57.8356	54.4812	54.4171	36.8745	22.9731	59.2751	54.4919	38.7605	61.0123	76.6906	32.6245	56.6046	56.1819	59.5032	36.2798	51.1467	57.0217	47.7509		46.8691	6.52325	-30.7232	60.2459	21.5541	52.2676	60.2996	59.4081	57.982	58.1981	57.26	55.8843	125.834	58.3902	56.6308		53.6545	52.0566	53.8714	58.6175
	40.3804	64.3016	75.4372	99.5068	106.32	63.575	110.345	69.2919	32.8708	114.235	139.155	233.705	151.821	63.9838	70.0068	262.498	219.013	86.0336	156.115	283.813	57.3289	105.62	248.948	195.068	107.964	79.1605	112.33	189.801		150.471	141.377	139.485	230.604	253.16	171.454	226.771	244.063	218.535	243.07	257.899	194.458	147.044	247.629	212.453		238.532	223.156	259.987	281.134
	46.875	69.2608	80.7191	109.428	110.653	68.035	114.897	69.5175	33.0581	115.813	137.03	240.102	109.893	64.002	71.8978	269.356	221.899	88.9184	159.944	290.208	60.2277	110.958	250.771	203.485	114.325	88.2985	116.242	192.254		149.133	142.704	135.779	228.549	243.151	169.186	219.243	239.717	210.245	236.892	256.023	183.235	155.106	240.356	205.599		250.209	235.38	266.674	297.114
	53.3628	69.2189	79.4355	115.063	116.435	68.1519	111.534	73.1215	30.6417	113.671	140.168	247.512	76.2182	61.118	68.7673	276.406	225.982	88.1775	162.857	298.52	58.0791	107.69	259.729	210.098	122.946	88.2622	110.326	199.9		152.209	148.093	142.857	238.002	251.188	175.025	226.01	246.944	218.157	248.65	265.082	189.305	157.399	248.141	212.732		264.794	246.903	274.218	311.418
	59.9327	33.577	34.6861	37.7176	29.9865	33.526	43.7693	22.874	25.7606	39.9099	45.1666	37.3433	31.9022	28.593	7.80246	36.5907	38.4433	44.3603	51.8848	45.0089	26.3851	41.1783	35.9473	31.8405	30.4177	36.551	45.7664	28.2461		38.2893	-7.41695	-46.3366	46.3467	3.25444	39.8051	46.2212	39.9048	42.5371	52.2194	40.4394	38.4696	120.615	37.5637	37.019		38.2142	29.4011	40.1645	36.1315
	66.4005	29.8989	32.552	36.1788	26.3871	33.3543	39.1464	19.7746	25.7376	38.5128	43.957	36.7767	32.5564	29.4948	6.72076	36.7938	35.5998	38.3303	48.9948	47.3956	25.9221	45.6641	37.2165	33.4931	27.9009	36.5555	44.3217	29.5692		36.4792	-6.75567	-47.5372	43.5822	3.18406	38.6241	44.5096	39.7877	41.2187	54.0808	41.8665	39.1754	115.474	40.3242	39.5218		38.4842	31.109	41.1648	38.9149
	72.8937	28.9149	32.5014	37.2289	25.81	32.2854	38.5384	18.7516	24.8297	36.5953	42.7418	36.7007	30.2994	26.6585	3.97739	35.8589	34.6873	37.0733	48.1819	46.5644	22.7447	48.5521	36.4205	32.0372	27.5484	32.673	43.0541	28.3372		34.8364	-9.82917	-48.0405	42.3234	2.546	36.4221	42.0774	39.5405	41.7205	50.0627	39.3197	38.2666	111.824	38.9684	38.3906		35.5021	32.315	41.8613	37.8331
	Exp.2
	Time (minutes)	Control	Control	Control	Control	Control	Control	Control	Control	Control	Control	Control	Control	Control	Control	Control	Control	Control	Control	Control	Control	Control	Control	Control	Control	Control	Control	Control	Control	Control	Control	Control	Control	Control	Control	Control	Control	Control	Control	Control	Control	Control	Control		LPS	LPS	LPS	LPS	LPS
	1.31092	39.2218	56.5678	63.7712	36.2509	49.6919	83.2762	89.1339	84.4162	87.2945	50.182	51.5093	77.2407	71.1049	86.1449	85.378	59.7975	53.8761	80.9878	86.8138	101.304	85.9185	50.082	53.9212	85.1161	92.8372	92.2624	94.0573	71.5739	61.1691	71.9827	94.5398	89.8287	84.6156	56.6446	78.6055	83.4328	62.4416	71.9805	49.3777	58.8317	56.7954	59.2293		70.237	76.59	74.2466	79.5648	79.7998
	7.82627	39.0785	55.5354	62.7317	32.9469	47.6015	81.0851	85.2408	80.2101	81.4322	47.3875	50.961	75.4744	67.9393	81.5797	77.9383	56.3978	50.6369	78.207	85.0135	95.5035	82.0873	48.0157	50.8288	84.6131	88.6725	89.3513	86.0888	72.3604	56.4337	70.4229	89.9754	83.8816	78.1419	59.0782	77.9181	82.6787	69.1058	68.1182	47.9978	53.4441	52.5354	58.1658		68.2303	73.6308	69.4826	74.8294	78.9376
	14.3307	37.5901	56.1053	61.8125	31.4016	47.854	79.4178	85.0065	76.6595	77.7078	43.6622	50.9782	73.4091	66.0962	77.6644	72.4333	55.3155	49.1718	77.6592	84.0754	92.0987	82.4886	43.3138	49.2811	85.0921	87.2464	86.4215	81.9074	69.574	54.1549	69.669	87.3377	81.6841	74.6619	53.9749	77.7105	83.8456	68.0598	64.2189	48.7641	52.9029	52.7952	58.85		67.9992	72.6681	68.6218	73.4398	77.628
	20.942	17.5858	27.8424	33.6343	10.5668	25.1442	36.2957	41.2664	39.5697	35.0717	25.3168	29.6767	36.9551	23.4344	38.8803	35.6267	27.9619	29.519	37.8017	46.6294	46.9152	39.7937	34.1035	25.299	44.7273	45.481	43.3	41.5115	43.1351	28.8134	35.3078	49.6547	42.5901	36.6022	27.6127	40.3661	39.3329	116.403	34.9523	24.8932	28.1879	22.519	27.3472		32.9444	32.6833	33.6198	34.2476	39.9167
	27.4649	16.9472	25.6379	30.8946	9.44169	23.5857	34.3055	38.4753	37.1795	32.1396	22.907	27.3827	34.3992	20.6054	35.4199	32.9309	25.8926	28.0709	35.4515	44.1545	42.335	36.4045	31.2365	22.1166	43.5447	42.7273	39.791	39.413	41.9426	26.6588	33.8381	48.4184	44.6543	34.5491	25.7697	38.653	36.726	90.8853	32.7498	21.9345	25.6203	21.3511	26.2985		30.9021	31.7264	32.3335	34.1697	38.0302
	33.9488	16.1732	24.0819	30.0971	7.76137	21.9152	34.0429	36.6321	34.0668	30.8993	22.1843	25.8843	33.0016	19.024	32.9246	31.4578	24.9989	26.8227	34.1928	41.9707	40.9682	35.0186	30.1794	20.8089	42.1067	39.9847	37.1355	37.4824	40.1943	23.9119	31.9201	48.4064	40.9977	33.1545	23.8801	37.1244	34.9474	76.0456	29.4933	20.0549	24.8394	20.8621	26.6086		29.4134	31.5346	31.1473	31.5407	36.9854
	40.5978	49.113	80.5896	79.4788	35.3749	62.6258	127.117	139.505	118.274	112.985	44.4137	58.2737	119.219	128.247	101.746	100.318	45.5213	58.7172	120.391	133.755	125.251	135.882	45.8687	61.0091	130.777	154.133	125.163	110.411	77.7222	63.5127	96.2697	144.113	102.874	103.539	76.1452	103.41	118.697	77.7722	67.895	61.9656	57.1714	70.0979	79.676		111.132	125.708	109.05	136.354	112.06
	47.1313	51.8256	82.925	80.1803	9.43287	62.3891	128.158	141.87	119.543	111.575	43.5938	58.4244	119.387	128.291	100.098	96.8805	28.3396	60.105	120.049	133.318	132.935	134.672	43.8357	61.1591	128.803	151.319	122.559	105.889	74.9806	63.5814	95.214	140.996	96.6568	100.037	75.0712	101.04	111.195	106.532	60.6894	61.9682	58.7108	68.8956	81.6182		98.8519	128.597	110.38	140.846	119.404
	53.6475	54.3606	86.2685	82.089	7.67762	63.9664	130.859	144.234	122.312	109.533	40.7911	58.8816	120.654	130.296	96.7941	91.1107	24.7703	60.9037	122.153	134.019	131.6	129.505	42.3161	63.2931	130.607	151.539	119.725	100.956	71.548	64.7507	97.0706	141.978	86.4417	96.3572	73.4226	103.543	110.935	117.961	54.6038	62.7778	60.3642	71.686	84.9336		109.896	133.351	113.654	144.897	124.72
	60.2678	12.6773	17.8562	23.3116	-6.59359	19.4538	22.3177	26.3861	24.1178	17.3893	15.9049	25.7083	22.9388	7.52067	19.7562	17.14	16.3944	17.8661	22.215	30.6795	29.8328	20.1097	23.8078	14.002	30.0609	29.8	24.0289	23.9203	32.0274	16.612	21.0255	29.2895	21.1295	21.1072	14.1282	26.8029	22.1441	17.3722	16.4277	16.4589	21.4963	13.996	16.6181		22.1659	20.9731	21.0351	19.1146	30.4777
	66.8178	10.8862	15.3066	22.0999	-2.27962	19.1348	22.3086	25.9859	23.3697	17.0244	15.2935	22.0946	22.5595	6.31393	19.3091	17.0031	14.7277	17.2111	22.3146	31.4555	29.0883	20.2282	21.7849	12.6036	31.122	30.3088	24.8945	24.1101	30.6806	16.1407	20.6051	29.2595	20.7399	21.3395	13.9039	26.3733	23.1988	18.8439	16.9471	14.4863	20.8517	12.6823	16.3908		20.1492	19.5679	19.4133	18.4263	26.7273
	73.3336	9.54854	15.2245	21.6826	-0.688734	17.968	22.1663	24.7045	22.7816	16.5557	15.1492	22.6952	22.168	6.63904	19.3859	17.1342	14.3424	16.3035	21.8859	30.84	29.5625	18.7449	20.7259	11.6629	31.8698	29.5749	23.6255	23.5267	30.57	14.1897	21.3629	29.6766	20.5644	21.4523	13.777	27.0912	23.0918	18.4996	17.1254	15.204	20.3912	12.1149	16.3426		20.6706	19.7716	19.7697	18.0497	25.7621
	Exp.3
	Time (minutes)	Control	Control	Control	Control	Control	Control	Control	Control	Control	Control	Control	Control	Control	Control	Control	Control	Control	Control	Control		LPS	LPS	LPS	LPS	LPS	LPS	LPS	LPS	LPS	LPS	LPS	LPS	LPS	LPS	LPS	LPS	LPS		VWF	VWF	VWF	VWF	VWF	VWF	VWF	VWF	VWF	VWF
	1.30702	152.233	171.906	236.663	237.024	174.751	248.323	194.399	229.213	206.957	194.737	191.079	164.565	262.662	187.632	186.076	222.46	215.379	166.952	194.326		145.817	164.107	140.742	192.189	248.8	213.986	187.229	240.979	233.146	226.937	243.126	231.52	251.614	242.809	239.742	207.513	189.622		166.416	226.744	231.941	233.219	241.191	257.902	261.506	204.156	277.099	232.147
	7.80599	111.868	156.985	224.929	216.624	169.042	212.706	191.585	217.319	197.288	141.187	183.984	120.208	214.573	187.096	157.731	198.524	150.671	147.271	171.4		132.521	139.831	91.2943	177.695	228.178	194.936	163.538	222.28	206.014	219.249	230.105	214.528	232.649	215.048	228.308	185.3	105.42		152.995	211.134	209.509	213.757	225.006	240.86	243.582	183.608	257.028	222.371
	14.3117	101.131	153.562	229.081	218.232	161.78	213.167	182.513	218.792	188.023	113.856	180.271	92.3621	187.521	176.3	141.889	197.479	127.641	142.668	175.325		138.532	99.2658	71.6331	175.753	217.738	180.468	169.11	213.95	128.795	217.557	232.376	210.859	233.754	138.034	228.471	175.652	88.9308		152.146	210.723	212.706	216.408	230.142	242.571	247.775	187.146	258.325	223.258
	20.8806	60.2368	78.0236	115.67	109.732	115.192	87.8161	97.7512	103.081	102.934	75.1407	104.062	58.3038	101.187	92.8332	76.5556	93.6491	83.1822	77.8514	86.0197		68.5811	70.4466	62.0772	78.9531	109.449	103.329	62.0381	115.386	98.5337	106.256	105.808	92.0692	103.112	87.3532	104.76	80.6849	78.8418		86.0968	111.921	113.937	107.688	104.242	127.867	115.899	106.592	129.672	101.44
	27.3593	53.2256	71.5461	102.205	96.274	82.3796	70.7206	79.3789	93.6061	86.7241	60.0922	79.4857	45.3743	82.7702	67.7767	68.4347	86.5794	67.4562	60.0279	74.2149		56.2516	66.8443	57.4178	71.9459	95.8428	81.6395	49.1236	89.0049	96.0923	95.268	94.0151	84.208	95.4886	88.2317	98.0854	74.3601	76.5767		71.387	96.4048	90.2793	93.9715	93.4877	105.062	101.368	70.4938	117.08	89.3107
	33.8469	44.9962	60.5714	93.213	83.3916	67.7058	62.3453	73.9577	84.6282	77.2946	52.744	75.4102	45.135	73.6517	60.4175	59.8144	75.8336	57.2298	54.8264	63.2888		53.0552	60.0958	49.8018	61.6093	89.5453	72.3313	42.3169	82.1673	95.2621	85.1772	90.7066	79.6655	88.4438	84.3659	94.5062	65.7045	76.2153		61.4233	86.5114	84.3153	88.858	88.0394	98.9863	93.7539	63.7723	102.807	82.1956
	40.4212	72.3187	212.553	363.474	341.533	235.214	352.853	201.582	343.93	282.724	60.4289	261.172	47.6454	140.061	222.122	102.522	216.547	69.5549	142.891	225.671		206.724	202.607	182.059	285.468	350.589	282.188	373.795	417.307	453.17	393.465	416.388	415.596	412.328	447.768	424.235	280.682	255.759		228.713	358.951	378.784	381.356	457.881	454.648	489.556	378.769	450.584	384.474
	46.9158	76.0609	223.678	377.161	352.057	249.305	359.87	201.177	352.309	284.924	56.3883	264.943	47.7289	118.726	219.173	100.794	226.369	72.5086	138.335	241.969		225.029	208.772	188.196	273.308	348.327	264.8	387.567	431.079	461.771	409.635	421.849	428.644	428.279	455.326	436.551	276.938	266.928		255.077	379.177	405.748	403.212	477.769	478.026	506.909	394.756	474.132	397.715
	53.4246	69.6146	238.698	390.608	365.824	259.116	373.722	207.896	360.179	297.705	55.2656	272.991	44.1877	105.828	233.746	95.0614	229.734	66.0146	141.028	247.427		239.69	208.862	193.843	246.225	347.387	245.96	400.138	442.157	476.257	424.386	428.651	444.566	442.053	464.775	448.511	270.075	278.395		268.072	400.365	422.503	415.074	487.653	498.335	520.824	409.213	496.646	413.226
	60.0273	31.9269	54.6814	69.8107	66.2872	62.2954	37.7029	55.2532	60.3075	61.7048	33.5612	52.6947	26.6704	46.1185	47.8193	36.4183	55.4488	39.2919	36.6634	49.2459		49.1187	45.9011	44.2984	33.6949	62.1116	42.9531	22.6997	67.6694	63.3856	57.7231	60.9852	48.2355	56.2992	52.5348	59.6369	34.2052	50.1072		58.6279	65.852	75.8226	64.0626	56.3126	78.9557	61.4373	35.6064	73.8452	57.0569
	66.5393	42.7459	49.9294	60.194	55.1498	50.7462	32.3042	47.3523	56.2959	56.4166	37.4589	49.9587	20.2666	43.5293	45.1006	31.6092	49.9972	35.8305	34.6945	42.375		37.7412	39.7497	35.6356	27.0241	55.2798	45.0534	17.6873	53.7532	61.0917	51.7814	57.5838	44.2884	48.36	52.3609	60.3677	35.6087	46.468		45.4011	57.0438	58.5151	56.3916	57.4466	64.6182	57.6141	30.5368	65.5358	48.6041
	73.0105	33.4436	42.7305	62.0256	49.6287	47.9732	30.2866	44.1055	52.115	52.9838	28.4098	48.6092	17.8409	41.4637	40.1759	32.8008	45.9633	33.1741	33.3492	39.4044		31.1268	40.5449	32.2552	22.8725	49.827	38.7523	10.6356	51.815	57.1467	51.8488	53.215	41.4403	46.9546	48.2971	56.7325	36.5645	48.6904		43.6073	55.1152	55.9362	53.337	52.7761	57.1699	53.7475	31.1542	66.4202	49.3626
	F) OCR 16h
	Exp.1
	Time (minutes)	Control	Control	Control	Control	Control	Control	Control	Control	Control	Control	Control	Control	Control	Control	Control	Control		LPS	LPS	LPS	LPS	LPS	LPS	LPS	LPS	LPS	LPS	LPS	LPS	LPS	LPS	LPS	LPS	LPS	LPS	LPS	LPS	LPS		VWF	VWF	VWF	VWF	VWF	VWF	VWF	VWF	VWF
	1.3091	123.899	115.304	122.755	123.09	95.2903	109.981	100.305	117.967	126.128	127.616	131.846	118.746	138.588	126.855	109.931	107.828		66.256	65.8962	79.4761	73.6745	75.5867	71.1889	74.181	76.5798	78.4577	83.1778	77.5419	67.9006	78.5596	82.3606	76.7295	81.888	70.1533	66.4026	70.7505	62.8429	69.3489		76.0021	77.0436	78.8596	77.6433	78.3642	83.5324	75.9121	74.2031	83.0334
	7.83849	113.852	107.799	113.676	115.499	90.8137	103.26	94.03	110.254	120.587	122.007	125.499	111.158	132.344	119.504	105.015	105.151		65.6697	63.1533	75.9683	69.5602	71.3714	66.9468	69.8228	70.2437	73.6104	79.656	71.9031	64.7389	72.3383	74.1782	74.5213	76.2497	65.6387	61.7402	68.8782	59.4009	65.3639		75.6452	76.5884	79.2824	76.0297	76.0004	80.8291	77.8595	74.6214	80.3174
	14.3661	107.994	106.646	111.27	112.724	90.6354	99.7533	90.9488	109	117.366	120.268	121.631	110.613	130.884	118.324	102.867	103.409		66.1026	63.6258	73.8987	67.8212	71.9706	65.6044	67.4601	69.0705	72.2031	78.1286	70.9662	66.0141	71.8953	71.7129	73.3229	75.2285	65.1714	61.3615	68.0133	60.8431	66.6309		76.6398	77.9469	80.2784	75.1436	74.9936	82.5848	79.6502	75.2701	80.6155
	21.0385	73.0419	54.9104	57.8048	57.3246	41.3993	53.0889	47.342	56.5805	59.7816	61.5365	64.5109	59.9078	66.4365	57.1533	50.3813	52.8833		52.8219	49.7014	59.3131	53.0842	57.8563	52.8919	55.1036	55.6792	59.556	61.3118	57.8799	53.447	58.8593	61.9028	58.8302	58.8973	51.5595	47.2774	53.6676	47.7243	53.8875		43.7944	44.8995	44.5761	42.5724	49.0574	44.2274	47.5605	41.877	44.4434
	27.5624	63.6622	48.6012	51.9334	51.9642	36.3114	47.8342	43.7331	50.8686	53.6413	56.849	57.0677	53.1351	58.0475	51.679	46.2289	47.8581		49.9353	47.1095	58.7566	51.1972	55.189	51.4224	53.4122	55.1032	57.032	58.4967	55.5095	51.0303	57.2427	59.6086	57.729	57.2885	47.4823	46.509	52.0319	46.7741	54.8364		39.2493	38.7807	41.74	39.5431	42.6161	40.14	43.7605	37.1684	40.8382
	34.1056	59.0827	45.7513	49.1899	48.1979	35.4406	44.3269	41.5537	48.0943	49.9235	53.8084	52.6976	50.6935	54.4153	48.5743	43.2838	47.7031		51.6399	48.7756	57.9904	51.8889	55.085	51.1341	53.7741	54.4187	56.4822	58.4205	57.0182	50.9546	57.8885	61.1076	57.557	56.9626	49.352	47.2741	51.5117	47.3557	54.0823		38.043	38.3934	40.1901	38.9718	41.1397	40.0271	43.0809	35.7844	40.3674
	40.741	217.288	220.012	255.572	279.573	233.47	234.635	201.409	255.3	277.308	274.243	287.808	279.984	280.527	247.55	239.375	210.852		66.4381	62.5616	68.7194	60.2716	69.2378	65.7334	66.0578	64.0236	68.0736	71.1346	67.0121	57.0994	66.7526	68.2978	68.6449	65.5962	59.6854	60.2299	69.6307	61.3499	67.0012		145.98	147.357	158.302	131.788	135.753	138.275	129.623	122.404	132.33
	47.2845	239.712	225.709	272.561	294.064	248.549	256.011	217.725	271.29	294.683	287.639	307.907	299.556	297.615	265.352	251.669	221.642		70.6829	65.1395	69.0403	61.3319	69.5217	66.9801	69.8149	65.5831	68.7426	72.2928	68.9653	58.5152	68.3888	71.3091	71.4982	67.0018	59.804	60.492	72.3002	65.3828	70.4927		160.59	162.79	178.862	143.251	146.596	153.439	143.66	134.256	145.053
	53.8169	252.054	228.435	286.305	305.081	260.735	271.555	227.014	279.562	305.853	297.904	320.793	306.813	313.874	279.378	266.399	232.675		73.9232	68.2689	71.3663	62.6786	72.0464	65.6209	71.0558	69.0752	68.417	73.7751	68.2046	60.1882	70.2244	71.9505	72.9964	67.1298	59.0828	63.3336	74.6317	67.2393	74.2665		173.825	174.599	189.994	155.567	158.278	165.11	153.435	145.476	154.21
	60.4269	51.111	34.3339	39.788	37.5855	16.4094	28.8404	33.2929	34.1405	39.8964	39.5163	42.0304	34.2944	41.3437	29.7366	34.4244	34.1713		39.1278	36.5043	44.2675	36.943	41.1702	39.3218	40.1459	41.4965	43.3825	45.2756	40.9664	39.8528	43.7853	45.9317	44.3508	41.9055	33.928	36.7906	40.5885	35.2858	42.2279		25.7955	27.1688	29.7985	26.4947	30.0905	26.7754	31.0997	22.2275	27.1948
	66.9888	40.2135	33.8276	36.6774	36.7117	18.5835	28.3875	32.9689	33.8004	36.5705	38.4101	38.0812	35.2298	39.6642	31.1579	36.4428	37.7976		37.0024	35.8145	41.8335	35.9982	39.3761	39.3917	39.9905	40.3402	41.9963	44.1811	40.36	39.5928	40.6722	45.3643	41.8234	40.8609	34.2277	34.9657	40.8713	35.6507	41.304		23.7383	26.4727	27.234	24.0875	28.6581	25.162	30.6065	21.4859	27.7681
	73.5317	43.3171	31.5727	34.3441	36.9693	19.0468	27.5838	30.8708	33.077	36.735	36.668	38.0704	31.713	38.9515	29.0643	35.5177	36.4955		35.6947	34.8056	41.6098	35.7472	38.5568	36.811	37.1087	41.1078	40.1055	42.4267	38.2371	39.8945	39.9591	43.7445	41.0247	39.0558	33.1044	34.3776	41.489	35.9983	42.93		22.8677	25.4318	27.4187	23.1171	27.0288	22.5259	29.3493	21.5143	26.0517
	Exp.2
	Time (minutes)	Control	Control	Control	Control	Control	Control	Control	Control	Control	Control	Control	Control	Control	Control	Control	Control		LPS	LPS	LPS	LPS	LPS	LPS	LPS	LPS	LPS	LPS	LPS	LPS	LPS	LPS	LPS	LPS	LPS	LPS	LPS	LPS	LPS	LPS	LPS			VWF	VWF	VWF	VWF	VWF	VWF
	1.31196	84.9919	86.2933	110.727	130.361	120.153	128.727	111.308	131.276	147.189	120.409	131.924	118.257	109.517	115.532	127.436	109.628		64.4596	64.9545	61.873	91.4631	86.5351	87.4128	67.0997	78.0597	70.3541	83.0892	84.5937	92.4514	97.0425	75.888	79.8979	88.6452	118.894	97.111	92.6536	59.2733	81.6465	63.8855	62.0357			53.162	64.7745	73.2365	79.3104	69.3902	95.1843
	7.88503	78.0059	82.5251	100.491	119.245	111.273	120.324	101.022	122.916	141.11	112.452	127.355	106.999	99.7011	109.481	120.755	96.8856		64.3	59.3637	58.2116	87.1857	81.984	85.6627	52.0581	73.3927	58.9224	74.5987	74.9754	84.3155	90.5721	71.3779	67.5784	81.9208	113.729	89.3566	88.8958	52.0948	80.7719	60.9386	58.3972			51.6201	58.686	69.2399	74.9891	65.2957	89.245
	14.4251	76.1001	78.2534	94.3503	113.745	105.851	113.919	97.6506	116.48	137.231	107.033	124.276	101.526	96.8546	106.002	116.6	93.9495		63.8187	57.931	56.7653	85.9986	79.3267	83.3074	43.0371	68.9114	52.8952	71.1932	73.3907	84.2226	86.8553	66.8261	59.0933	81.6342	107.641	86.6401	86.6935	50.8845	79.9739	58.6302	56.728			50.5901	56.3713	64.7975	72.6406	61.2183	85.5184
	21.1334	39.5184	43.0476	46.2501	61.8163	52.5235	62.0391	38.961	61.3275	80.3949	55.4003	64.0186	47.0448	51.4164	54.2793	61.8517	47.9032		47.9872	44.7513	45.1793	61.833	56.897	63.6261	33.9175	51.1269	48.5163	48.4214	51.7519	61.1586	60.8846	49.1513	47.147	55.3166	73.8438	61.5452	63.7362	18.6038	64.3016	41.3363	41.4567			27.9071	35.5687	40.4054	41.3553	32.6836	40.8971
	27.6947	30.5626	36.8361	38.3292	54.5359	46.5456	55.3651	31.5362	56.1916	72.5172	49.6492	55.595	43.3264	43.9553	45.8529	54.4771	42.5026		43.5187	39.4981	40.0809	57.1251	50.7023	60.2846	31.5059	46.8217	45.2574	42.396	47.2962	56.8774	58.9288	44.3426	43.2804	52.7864	64.5008	55.9888	58.0775	11.0224	58.225	38.6577	35.3437			23.2065	27.6123	33.3865	34.5408	23.9344	37.7143
	34.2574	31.4244	33.7333	36.9322	50.3073	43.6771	50.7876	27.7273	51.7742	68.5918	48.2868	53.8747	38.283	41.1076	47.2961	52.8202	40.5508		46.1503	43.7663	39.8679	56.3385	53.5496	59.6721	31.0839	46.9526	45.5555	41.9632	48.4544	55.8818	56.8513	45.7051	42.1623	51.6773	67.7406	55.4848	56.0573	13.6993	59.4893	36.9193	38.1312			24.302	29.3433	35.0008	34.6191	22.2205	35.9645
	40.9454	152.098	151.407	173.07	210.117	176.601	179.333	188.245	182.619	207.288	160.618	189.463	186.19	142.643	152.967	174.252	133.614		64.8431	64.4921	57.6876	71.0344	71.8325	74.3336	28.3302	56.3012	43.0919	63.9391	68.0494	70.2585	79.3765	65.3197	50.7435	72.8383	83.6195	83.2435	92.1019	45.8651	77.4024	48.5935	52.8504			90.2909	91.2102	111.473	111.349	103.723	120.481
	47.501	166.862	167.324	186.486	221.521	185.259	193.03	200.366	195.741	220.513	175.101	212.287	195.46	154.375	171.397	186.467	145.328		72.7356	66.3256	64.6258	74.9463	78.1714	79.4193	29.1031	50.8954	43.1508	71.4509	75.3587	73.5473	85.8788	70.3664	49.2192	79.5872	67.4433	89.8375	100.829	53.6872	84.344	39.9091	54.525			96.1806	92.6663	117.663	117.231	112.128	132.199
	54.0445	175.103	181.568	194.908	232.496	195.898	205.954	209.52	204.263	231.554	184.341	227.307	203.217	161.303	182.374	199.282	156.144		75.6876	70.2575	65.3124	79.3832	83.4297	81.606	26.6472	48.5246	40.1341	76.1628	76.1798	76.2239	90.7352	71.8704	47.4354	85.8646	61.2197	91.1895	103.699	56.6812	86.2499	29.8031	55.8624			103.701	88.9953	124.659	124.504	117.393	140.364
	60.6974	27.4155	31.1107	28.7143	40.3352	33.0688	38.1817	14.6287	36.1769	57.947	37.659	39.5364	29.1615	34.619	38.5844	38.3647	32.9745		35.0284	36.9468	31.3217	41.8874	37.5819	46.5292	18.4801	33.653	38.5988	26.6991	33.9166	41.7887	43.0923	32.1794	33.406	36.7617	58.1393	43.2089	40.9195	0.000679	46.9199	27.2797	25.9384			19.0905	18.0977	21.0687	25.1981	17.0337	26.1852
	67.2517	24.4611	28.7153	28.5117	40.2566	30.721	40.5024	14.7707	37.4083	55.1778	39.7148	38.9839	29.9561	36.1723	38.0045	40.7165	32.1253		34.1657	33.334	32.53	38.1405	36.1834	45.9097	21.285	31.3905	39.5045	26.7814	34.6041	42.2994	42.3895	31.4332	35.0413	35.1248	53.2323	40.4611	40.8798	-4.89134	46.4441	25.3147	26.3196			16.3312	20.1237	19.5299	22.4156	14.8938	23.0213
	73.7785	24.1687	25.7062	27.1452	38.9169	30.8788	38.9143	12.5664	39.4623	56.0088	38.6498	39.4683	28.2118	32.5865	37.6212	36.8723	31.2315		34.4976	34.5587	31.437	38.2708	35.207	42.8979	20.4388	29.6325	36.9487	27.9955	31.5426	39.7573	42.1896	30.3131	32.6915	34.4561	51.2365	39.8922	39.6795	-3.6493	44.9061	26.3978	26.5608			15.1086	16.875	21.2782	24.159	14.8849	20.9359
	Exp.3
	Time (minutes)	Control	Control	Control	Control	Control	Control	Control	Control	Control	Control	Control	Control	Control	Control	Control		LPS	LPS	LPS	LPS	LPS	LPS	LPS	LPS	LPS	LPS	LPS	LPS	LPS	LPS	LPS	LPS	LPS	LPS	LPS	LPS	LPS	LPS	LPS	LPS		VWF	VWF	VWF	VWF	VWF	VWF	VWF
	1.30624	260.939	302.007	272.944	316.715	291.19	307.973	301.393	266.248	271.998	275.219	296.581	261.992	322.531	260.309	269.784		160.269	276.035	141.344	162.768	183.444	172.425	168.719	172.153	170.899	176.381	195.733	145.31	179.131	163.707	146.699	166.366	187.747	152.6	163.557	170.059	151.918	154.183	133.704	145.408		237.942	267.859	263.285	292.893	281.421	271.056	299.573
	7.78493	244.307	283.321	258.508	296.493	282.614	257.545	282.392	252.631	255.64	258.027	288.706	250.954	309.15	251.487	257.141		156.178	245.006	134.028	160.492	165.251	165.274	167.749	165.756	164.963	164.902	187.362	138.615	168.589	156.608	144.74	161.136	180.013	146.35	152.761	163.997	146.456	152.497	130.119	142.597		223.45	245.179	246.117	281.674	269.59	257.479	285.282
	14.2701	237.906	274.158	250.041	290.427	271.85	249.914	274.848	244.261	253.706	254.636	281.963	250.504	302.243	244.184	253.31		150.554	262.901	129.175	153.269	160.331	160.38	165.725	159.52	161.116	157.425	179.704	134.8	163.139	155.199	143.197	159.074	176.586	144.421	149.361	161.952	141.917	148.165	128.331	137.497		223.545	240.019	236.161	278.598	265.432	253.465	280.653
	20.8708	107.59	118.703	109.683	129.423	129.634	107.139	123.369	119.617	116.161	107.785	138.596	104.467	133.702	121.658	116.596		106.64	256.38	90.8254	108.601	106.585	110.796	123.249	102.077	111.168	108.137	137.03	91.9672	114.396	105.169	100.803	108.207	128.261	100.937	106.645	112.859	98.0865	122.73	95.7061	116.558		94.2422	111.726	108.518	127.693	120.047	114.041	129.75
	27.3587	100.137	112.402	106.236	125.706	123.173	101.14	121.037	115.361	113.64	99.1863	132.812	103.168	132.497	115.275	111.354		102.258	131.945	89.8598	104.505	102.755	108.006	119.631	101.492	109.241	104.558	136.052	88.203	108.755	103.059	99.7944	103.115	124.723	101.36	98.205	109.691	93.0335	112.497	88.6594	109.761		86.5383	101.403	97.5208	121.034	113.919	109.486	121.083
	33.8164	98.0198	110.24	101.283	125.342	119.491	100.005	118.114	110.443	109.605	97.3666	129.184	101.564	126.936	111.738	108.705		104.25	102.8	90.0625	104.996	102.878	107.052	119.935	100.809	106.627	105.231	134.402	86.6702	108.78	100.313	98.7395	102.434	121.751	99.7717	98.8563	108.323	90.8977	111.752	88.2726	108.65		84.2181	98.3233	95.7201	116.524	108.127	107.745	116.742
	40.4128	349.47	457.398	404.853	480.763	496.168	398.22	449.346	500.636	390.785	416.432	481.912	342.458	425.784	456.953	313.239		114.056	149.959	98.0367	108.814	108.252	114.421	124.049	111.245	113.646	110.837	141.743	92.319	115.534	108.54	103.55	110.883	137.06	108.123	111.628	126.142	109.191	125.652	105.965	118.588		299.453	303.607	311.26	342.561	323.92	310.855	339.815
	46.8871	356.593	462.391	401.71	481.246	494.981	389.446	447.988	496.138	395.743	410.042	474.27	341.726	419.569	449.594	315.725		110.122	113.14	98.9193	105.556	107.829	115.746	122.687	107.855	108.668	111.949	138.707	91.1339	114.346	105.515	104.868	111.586	137.322	111.051	112.348	130.805	111.746	130.267	106.189	120.347		308.982	312.849	326.678	359.954	338.155	329.903	356.484
	53.3762	373.15	474.153	412.84	493.265	504.995	398.569	458.098	501.132	407.183	420.492	479.174	356.011	431.478	456.315	326.367		108.684	89.8296	97.483	104.398	106.618	116.345	122.086	106.157	106.286	110.351	137.569	89.5553	114.194	104.72	101.976	110.126	136.359	110.357	111.716	130.278	111.582	130.743	108.489	121.752		321.221	323.872	336.201	373.337	347.552	339.451	369.285
	59.9716	67.9873	63.1775	60.519	71.533	75.8871	58.6646	66.2417	54.41	62.4658	46.2008	84.1273	59.4781	77.5264	70.8447	64.916		75.446	63.2017	59.7534	64.0011	65.6598	71.8653	85.564	66.4745	68.326	71.9238	104.376	56.8007	73.6851	67.3486	65.9658	68.0244	90.0089	68.1994	66.8723	71.2488	61.778	83.9504	61.188	80.7779		44.9443	62.4804	58.5939	66.9916	65.4902	58.5219	68.0454
	66.4597	64.6827	62.6271	64.7477	70.1594	79.2258	60.0312	73.814	62.9981	59.1248	46.4676	87.2126	63.1909	82.6046	72.8296	67.0987		77.9212	64.7581	60.2417	65.2702	68.829	70.6678	88.464	65.2112	70.1712	72.6834	104.408	58.9762	73.9238	68.1312	68.8341	69.8719	90.7914	67.1366	68.0319	73.0398	61.8711	87.3624	67.0442	83.4658		44.2258	64.2659	59.2239	67.3585	67.093	58.6304	68.5503
	72.9436	60.1957	60.9657	60.7335	66.2753	76.8285	58.6008	70.433	61.0329	60.5794	46.6163	86.6452	61.72	76.5693	71.5916	65.8266		73.4925	63.4558	59.465	62.588	64.0253	68.5003	86.6443	62.9558	66.7156	70.4789	102.68	55.1762	69.5973	64.2145	64.1941	66.6995	87.3931	64.7722	65.7292	69.9345	58.4851	85.0507	60.12	84.8524		42.275	58.3825	57.7427	62.4239	62.8342	57.1111	63.3017
[truncated: 40 more columns]

## Sheet: Figure 6
B) Mitochondrial morphology changes									D) PHD3 mRNA
3h									PHD3
Control			LPS			VWF			3h				16h
Fragmented	Elongated		Fragmented	Elongated		Fragmented	Elongated		Contol	LPS	VWF		Control	LPS	VWF
49.0125	7.35386		77.4193	3.22581		54.717	13.2075		0.920566	0.852575	0.604781		0.880298	10.0398	0.194175
54.1157	5.89142		77.7778	4.16667		72.7273	7.95455		1.05715	0.507652	0.71188		1.0378	12.7323	0.214444
32.8	2.59		72.4138	6.89655		67.8161	3.44828		1.02756	0.495619	0.574695		1.0946	13.4439	0.171852
48.6486	9.45946		71.6418	4.47761		66.6667	9.72222		1.09891	0.602396	0.852553		0.917255	9.70251	0.216583
38.5965	17.5439		80.3279	6.55738		68.1159	8.69565		1.13136	0.703439	1.11293		1.04478	12.6325	0.249159
46.2687	2.98508		72.8571	0		60.6061	6.06061		0.804341	1.14996	0.943572		1.04348	12.5131	0.18006
46.3415	6.09756		74.7126	3.44828		73.6842	7.01754
36.3636	9.27273		65.6716	1.49254		69.697	1.51515
47.2222	5.55556		70.1492	7.46269		69.8413	1.5873
38.4615	10.2564		75.7576	0		77.027	2.7027
46.7742	4.83871		71.6667	0		74.6032	3.1746
41.7722	12.6582		79.1045	1.49254		69.5238	3.80952
25	28.8462		69.5122	7.31707		77.3333	4
36.5854	9.7561		67.1875	3.125		77.6119	1.49254
45.1613	6.45161		64.2857	8.92857		78.8889	2.22222
			74.1936	1.6129		82.0513	0
						72.0588	1.47059
						77.3585	1.88679
						45.5696	32.9114
16h
Control			LPS			VWF
Fragmented	Elongated		Fragmented	Elongated		Fragmented	Elongated
49.0125	7.35386		78.6885	0		47.9167	6.25
54.1157	5.89142		60.4167	2.08333		47.1698	3.77359
32.8	2.59		76.3158	2.63158		39.3443	13.1148
48.6486	9.45946		76.25	1.25		34.9206	14.2857
38.5965	17.5439		77.7778	0		42.2535	8.4507
46.2687	2.98508		87.1795	0		34.2105	17.1053
46.3415	6.09756		87.1429	0		36.3636	22.7273
36.3636	9.27273		56.8965	5.17241		29.4872	11.5385
47.2222	5.55556		48.1482	16.6667		45.679	7.40741
38.4615	10.2564		42.3729	18.6441		38.4615	12.0879
46.7742	4.83871		72.5807	3.22581		31.3726	1.96078
41.7722	12.6582		77.6316	0		40.6977	9.30233
25	28.8462		70.9677	3.22581		29.6296	14.8148
36.5854	9.7561					46.5753	12.3288
45.1613	6.45161					53.6585	0
						37.931	10.3448

## Sheet: Figure 7
A) Flow citometry: VWF binding±anti-LRP1 antibody (representative image)
	MFI
Control (non-VWF)	3.22
anti-lrp1 alone	3.31
anti-lrp1 + VWF	3.64
VWF	4.53
C) Densitometry western blot: VWF±RAP (%)
P-JNK		P-IkBa		P-p38
VWF	VWF RAP	VWF	VWF RAP	VWF	RAP VWF
133.116	112.787	129.197	80.4299	81.1474	52.5547
55.5638	55.5638	45.1363	45.1363	118.909	50.1451
77.5518	57.2228	84.0605	35.2936	93.2791	37.7431
55.5638	55.5638	145.119	89.144
89.524	89.524	63.1849	63.1849
96.0737	58.4411	81.9344	25.959
185.598	147.965	137.758	186.406
		113.942	162.59
		186.744	137.68
E) Densitometry western blot: VWF±anti-LRP1 (%)
P-p38		P-P65
VWF	Anti-LRP1 VWF	VWF	Anti-LRP1 VWF
99.4638	40.3705	140.315	158.741
152.959	66.104	80.9349	99.1628
109.183	76.6421	78.7501	49.035
72.7819	58.8131

## Sheet: Figure 8
A),B)C),D) ECAR VWF/LPS±p38 inhibitor
	Exp.1
	Time (minutes)	Control															LPS p38 inh															VWF p38													LPS
Basal	1.3117	34.6912	28.2074	26.4545	47.29	48.5605	41.9902	47.2094	53.5348	45.3374	42.4435	44.4957	59.3908	21.6577	30.921		44.8999	46.3007	63.4099	51.7241	80.7774	64.5646	77.782	71.8766	82.5489	56.2614	57.3685	75.6204	42.7442	60.6459		38.1321	41.7477	69.8316	81.519	60.4216	83.1588	71.4653	75.1578	75.0859	54.6852	65.4415	44.54		106.201	108.625	84.1958	111.488	115.003
Basal	7.82263	35.0561	36.6453	30.955	47.604	58.3672	45.644	57.8065	47.1649	39.8224	47.4789	52.9225	70.0398	20.2754	35.4502		46.0345	47.1774	70.5211	66.7278	81.0722	61.4764	70.0659	66.4488	95.7074	58.1689	62.0777	77.1643	45.1251	59.2		41.4697	46.7479	71.4595	68.6743	73.3756	85.157	82.6505	70.3105	82.2218	60.3796	65.2696	46.1077		100.529	113.01	100.212	120.598	112.125
Basal	14.3208	44.4749	42.8876	30.7921	42.7349	55.3907	68.7638	49.7926	47.0563	42.2078	45.2276	50.9286	71.7217	20.0448	33.2334		39.9606	42.1472	71.6103	62.6174	83.0486	61.2781	69.5997	69.5207	95.5375	59.032	60.241	75.8122	41.7106	59.3237		38.5161	46.0411	69.4115	70.4675	75.8471	85.3065	82.1962	75.9419	83.9369	58.4995	62.7222	44.1623		102.589	110.827	97.998	120.819	126.147
	20.942	53.0713	52.6606	31.8689	50.9827	85.9637	88.0997	57.7878	51.9819	38.5549	44.686	47.9506	78.317	22.0149	36.9714		47.4528	41.2145	77.3383	65.8246	89.9111	79.7957	95.0253	82.7647	101.16	70.1688	82.3857	85.6949	42.6808	61.5001		43.4642	47.5594	79.9427	94.501	87.2775	116.471	105.236	100.276	109.115	79.2006	85.7642	51.043		115.153	128.007	109.715	133.257	133.869
	27.4308	58.9865	62.7144	52.6297	71.8718	100.804	93.6954	90.7151	78.8382	73.0892	76.5944	80.3574	112.87	34.6964	52.9919		46.279	40.8779	75.8994	62.1722	90.536	76.7281	93.1229	86.623	102.537	71.9152	72.172	88.9012	46.422	61.611		45.6444	53.302	82.7069	99.7131	92.9156	112.128	98.1736	103.627	110.376	72.5022	91.8498	49.5817		114.585	127.674	109.615	134.747	135.587
	33.9367	63.9788	64.834	68.4585	88.9714	114.655	98.3715	110.898	104.647	94.8622	96.824	104.246	129.27	47.1735	62.4706		47.0242	48.2654	81.7672	66.0152	97.251	85.3678	100.886	89.3581	106.121	75.0096	77.0923	98.5083	50.4877	65.1079		48.8156	56.9094	97.3038	106.909	99.773	123.101	115.405	116.113	122.342	79.2379	100.147	54.4325		127.34	138.328	116.959	142.661	143.461
	40.5755	106.764	100.99	136.4	160.957	191.984	175.773	215.928	179.209	157.068	178.534	192.878	204.103	90.7885	102.642		74.4466	79.823	137.482	124.712	165.969	150.684	161.51	151.19	182.186	129.38	140.378	160.259	79.4141	110.352		84.041	91.3048	164.041	178.181	180.369	223.688	218.943	201.84	224.237	151.203	172.103	95.4906		182.075	215.917	187.295	222.044	211.815
	47.094	99.7824	101.73	120.57	142.745	163.254	162.859	194.783	173.075	158.339	168.512	175.637	194.415	90.2611	102.527		77.037	72.7193	126.174	116.005	169.808	145.084	172.115	151.343	166.495	134.251	138.077	157.301	82.7052	109.881		78.7472	88.6161	152.499	191.694	176.696	218.535	202.163	199.449	207.996	145.964	174.889	92.2781		165.223	197.113	172.246	212.876	186.7
	53.586	100.05	98.0114	118.465	140.425	155.514	158.263	187.333	173.481	162.855	164.087	175.008	193.056	87.2174	93.8024		74.6589	66.485	121.71	112.409	167.231	137.876	171.291	149.338	158.606	130.745	133.456	155.703	78.2306	101.062		78.0625	89.0248	150.84	191.934	170.939	212.562	197.292	195.384	199.057	140.933	172.552	84.3175		157.24	193.017	168.238	208.05	180.588
	60.2365	80.3594	76.978	98.9531	124.187	130.103	133.008	165.48	145.142	121.67	131.011	143.127	156.358	63.6831	76.9318		49.0799	52.017	99.3909	92.1458	124.133	97.4934	120.347	109.237	129.132	94.5358	101.607	112.447	58.5824	74.9527		58.6677	65.2042	120.405	138.225	130.808	172.544	160.032	156.727	164.86	111.197	131.006	74.3747		141.058	172.592	143.693	182.551	157.888
	66.7513	84.8411	82.9033	98.5335	122.784	129.809	128.047	156.55	145.654	130.076	128.874	140.571	160.007	68.8235	83.6824		52.5966	53.3695	94.1482	83.7216	119.05	96.3693	121.034	109.773	122.437	93.495	101.194	110.742	57.6408	74.8423		59.8274	68.2337	114.854	139.221	127.407	162.15	154.065	153.821	156.817	104.979	134.459	73.0624		139.515	166.261	145.416	172.72	160.626
	73.2945	86.5756	81.3584	98.5168	123.043	127.767	127.248	153.824	146.262	132.688	128.303	141.415	165.431	71.3487	82.7075		51.0125	52.685	92.233	84.0395	113.278	93.4956	119.609	106.377	122.721	91.5744	98.4539	113.044	56.6707	74.8802		59.398	66.2807	113.881	138.948	125.903	159.371	154.344	153.745	155.856	109.311	130.849	72.7183		145.06	166.369	143.792	168.889	158.131
	Exp.2
	Time (minutes)	Control														LPS p38 inh														VWF p38																LPS
Basal	1.30988	12.2243	4.48394	2.55343	2.47108	9.61595	5.62788	7.92734	4.30062	12.58	7.84743	8.38931	6.77225	4.53312		8.50525	7.11141	6.49218	8.09324	9.53431	15.2076	10.7317	7.72541	12.9846	15.692	10.331	13.1623	9.35312		7.70504	4.95199	9.88534	11.977	7.2562	6.31044	12.9821	8.65443	9.42796	12.5752	12.1837	11.3797	7.99196	15.2887	9.0407		13.8755	9.30928	9.33972	7.98461
Basal	7.76075	9.35511	4.98965	4.76881	4.09669	7.86616	6.89525	8.0316	5.2476	7.89264	5.72133	6.90467	5.13633	4.13854		7.64702	8.61612	7.33441	9.95354	11.6971	12.5763	11.905	9.93209	9.99882	10.0485	12.0477	10.8748	11.3695		6.99521	6.30769	9.19425	9.75661	8.05326	6.38371	11.661	8.76096	10.6509	11.9532	12.1058	11.4192	8.38068	13.7171	9.2322		13.8903	11.6309	10.3773	10.6786
Basal	14.2459	8.22889	5.948	5.38329	5.16664	7.97914	7.63598	8.62188	5.34739	7.34145	6.67486	7.75335	4.21441	4.08471		7.70554	8.14163	7.6245	10.2664	11.3318	12.3336	13.2812	10.5739	9.42792	9.08156	11.7918	11.0036	10.8906		7.53403	6.36237	9.11668	9.40552	8.03717	5.97933	11.3017	9.99092	11.3643	11.6829	12.223	11.5589	8.81905	15.0778	9.28169		13.6494	11.78	10.866	10.6855
	20.8185	7.99544	6.23959	5.77764	5.19419	7.1123	7.74847	8.2141	5.51035	5.62684	8.39042	7.39044	3.96646	6.51111		9.41716	8.24037	11.1844	13.491	14.4415	14.3571	15.0894	14.2459	13.175	13.8002	14.7772	15.3942	13.8081		9.006	6.70698	13.9936	12.4151	11.8079	10.4734	16.1102	14.0354	15.8799	15.685	16.5927	16.1803	12.812	15.9132	12.0601		15.5162	14.5678	12.4428	14.7846
	27.2738	9.61683	10.6572	8.81479	7.57113	12.0054	11.8995	11.9605	8.77522	12.8769	10.9776	11.7076	7.22011	10.9184		9.64216	7.22536	10.2454	12.3941	13.8691	14.0191	14.0426	12.4762	12.0264	13.436	13.7377	13.5748	12.8469		9.5995	6.56424	13.337	13.2953	11.1612	10.1644	14.7028	11.9455	14.7553	14.1905	15.5791	14.5029	11.8515	16.7462	12.01		18.6022	17.4503	15.297	17.9758
	33.7475	12.8086	13.7396	11.6536	11.1614	16.6649	15.8812	17.2061	11.6525	16.3154	13.8561	15.1432	9.24042	11.8731		9.693	10.3772	11.8295	14.1653	15.5678	16.4461	15.8403	13.9075	13.8488	15.6579	15.4814	14.8053	14.7888		10.9316	8.674	14.5382	14.1833	12.2958	12.4686	16.1622	13.3664	16.426	15.7212	17.404	16.2898	13.2306	17.5528	14.2382		20.9746	19.8692	17.8906	20.3776
	40.3386	18.8046	21.1888	18.3563	20.1517	24.54	25.858	25.9153	20.7618	20.8156	24.4632	24.454	18.5332	21.6007		16.1162	14.2815	24.2492	24.9968	27.5181	26.0284	28.5355	25.9064	24.7327	23.6079	25.6591	25.0758	23.3448		16.2462	13.6703	23.6084	21.4892	21.4994	22.5907	25.161	23.4032	27.0533	25.028	27.0904	27.8923	24.2857	28.5215	25.6106		29.4908	30.4408	24.8473	29.8496
	46.8201	18.6551	21.5875	17.1503	18.2084	24.4804	25.3604	25.2825	18.9362	22.8386	21.5451	24.0275	18.4129	22.8628		14.8845	11.7277	21.1099	22.0483	24.9095	24.479	25.2834	22.4063	23.213	22.8314	23.032	21.3244	22.9922		14.2398	12.0674	21.1928	20.1891	19.8488	20.8202	23.3957	21.165	24.4921	22.9929	24.5579	24.5361	21.6992	27.3739	26.1531		28.5977	27.2295	22.9567	26.9818
	53.3238	17.5936	21.7941	16.9447	17.5065	24.4934	25.32	24.9879	19.1782	23.6747	21.5005	24.9926	18.245	22.0752		14.0264	11.6364	19.8283	20.3944	23.551	23.7147	23.5951	20.7171	22.5224	22.506	21.8678	19.9071	22.2423		13.7419	11.879	20.0993	19.7489	18.1901	20.0672	22.0519	19.7163	23.5496	21.6179	23.7673	23.2267	20.4066	25.5026	25.4806		27.7906	25.7213	22.5874	26.3102
	59.9176	17.2335	17.7535	15.1964	16.1513	21.9014	23.1275	23.193	16.3462	16.172	19.8771	21.9201	14.2607	16.4321		12.1826	10.7776	15.4105	17.1359	19.3698	19.4763	19.0695	18.1431	16.6635	17.7052	18.6373	18.1692	17.3753		11.3028	10.3037	15.9003	16.4403	14.6002	16.1463	19.2573	16.4122	19.7699	17.1248	20.9644	19.6507	16.5894	20.2274	21.0186		25.7083	24.5025	21.2257	24.6983
	66.4057	17.2465	17.7938	14.9399	16.9705	22.1284	22.2502	22.7276	16.3277	19.1945	18.7336	22.4148	15.3318	17.0555		11.1273	10.0582	14.1992	15.5893	17.8532	18.2311	17.4207	16.0281	16.5458	17.1325	17.5735	16.9008	16.7254		10.6131	9.99762	15.5442	16.6403	13.1364	16.5631	17.407	14.6142	17.8699	16.1027	19.2888	18.7744	15.1225	19.4442	20.8851		25.7159	24.1293	20.7121	23.0645
	72.9169	17.4231	18.1206	15.5112	17.3799	23.3047	23.2591	23.3303	17.3884	20.6961	19.6719	22.3149	15.4803	16.9863		11.2941	10.1844	14.4446	15.3866	17.9459	18.4417	17.5566	15.8189	17.068	17.7978	17.7602	16.9778	17.5617		11.1687	10.0381	16.5331	17.0219	13.1219	17.3051	17.3149	14.8471	18.237	16.375	20.0456	19.4582	15.9437	20.119	21.0281		25.984	24.7995	21.1585	22.8691
	Exp.3
	Time (minutes)	Control																LPS p38 inh																VWF p38
Basal	1.30624	37.623	36.571	28.7155	34.6849	34.8334	37.6932	26.6032	12.5773	45.4004	6.96571	38.0661	68.0858	37.3338	37.9598	47.5801		45.4783	43.0294	50.2652	57.309	64.51	61.7156	45.1518	41.5474	61.6567	47.8962	45.1556	46.3399	43.4265	27.9018	29.0089		36.1678	53.72	51.7891	55.4696	33.2845	49.0653	64.2669	67.3411	32.0248	25.2133	37.0202	65.988	30.7025	55.5762	54.2558
Basal	7.81639	54.8912	47.8248	39.3089	51.6085	38.34	57.2818	25.9772	27.5315	53.4345	16.8414	40.7165	79.4026	46.2966	36.632	46.5194		37.3085	44.9585	41.9033	50.4816	68.1486	59.1244	56.8135	49.7073	52.4423	50.7063	38.6558	35.3327	52.8564	24.358	22.5988		50.3654	58.7883	52.0796	43.9717	39.2576	58.682	56.6627	50.76	36.2112	25.484	50.3518	60.8652	41.7443	48.5979	51.1811
Basal	14.2743	62.5715	58.5822	41.1683	59.2456	43.7566	67.8888	30.2392	30.1181	56.1499	32.3777	41.9377	90.7719	48.2989	49.7172	47.2418		33.8931	51.9187	45.5848	49.7542	71.5844	65.5842	54.7231	53.6382	54.1984	59.4539	41.6894	43.6184	56.6847	28.644	26.3856		52.7861	62.8208	56.8424	44.6716	40.3663	64.5905	57.7682	55.4508	44.0693	31.0978	52.6451	62.8495	52.6311	48.7717	53.4604
	20.8643	63.6324	64.9114	35.9191	69.4268	59.3426	75.041	36.5301	45.6281	46.9331	46.4281	61.526	103.908	59.1991	57.3303	53.3439		40.9911	51.6807	54.8073	55.9539	73.6789	65.5144	65.8385	63.5485	62.1163	67.2029	46.161	48.3051	60.7097	35.7333	29.933		54.7509	66.5454	64.0172	55.5299	47.3178	74.9787	75.8881	76.2086	60.1986	37.752	56.2446	74.1436	57.2531	55.6138	59.9886
	27.365	69.3105	68.6438	55.9507	70.0015	79.4359	78.4642	57.4014	64.2192	75.4937	51.048	83.9806	98.4496	78.8381	70.1761	73.6099		44.2708	50.5341	60.4163	60.7815	75.1555	70.9866	64.2594	62.9117	65.7504	61.8194	47.0496	52.2512	59.2129	35.2684	32.8244		57.5258	67.0104	63.007	60.2387	50.4025	80.0519	70.2871	72.8557	54.6355	39.3239	61.5893	79.8796	54.2594	61.66	65.8218
	33.8331	74.3274	73.1938	69.0726	74.7337	92.2023	84.7551	70.1774	80.0645	94.9895	56.1045	96.4684	101.754	95.5103	74.1096	79.146		40.1627	58.1885	60.5794	63.8611	79.2244	77.2412	71.2111	69.346	69.6673	67.8363	52.2697	58.3564	64.1939	39.0424	31.2862		61.7678	71.4633	70.8673	62.0987	56.2552	86.6637	77.5183	80.2879	63.4789	50.045	68.4227	85.7619	61.7451	68.2146	71.8537
	40.4511	87.5124	106.896	115.873	121.193	149.751	140.838	118.592	151.906	140.358	101.569	145.705	159.84	146.552	110.765	118.914		68.4277	83.7533	103.661	99.0959	143.069	125.576	132.22	121.349	118.66	127.167	90.7006	99.1385	111.899	68.9858	57.7311		82.5305	115.03	105.848	102.215	105.39	144.154	150.199	119.321	124.548	106.949	113.503	139.797	119.312	118.35	114.66
	46.9667	82.3244	97.6275	105.381	106.227	139.492	121.306	107.947	128.185	130.272	88.2183	140.149	145.212	136.526	97.7794	102.738		72.1392	76.3467	100.785	92.4227	129.881	119.975	118.614	115.076	117.706	113.273	89.5208	96.5784	101.536	64.4088	50.033		80.8442	106.074	94.7195	104.599	101.434	137.948	140.755	114.306	116.337	95.5947	110.701	134.19	106.781	112.797	109.019
	53.4748	79.1066	90.4375	100.792	98.5902	133.223	111.114	101.222	120.32	122.251	81.2871	136.176	135.46	134.093	93.3219	94.5726		72.5819	72.9429	101.943	87.3796	122.334	114.396	110.465	108.622	110.395	105.135	86.4185	94.7882	96.8998	62.9841	45.1462		77.948	99.0664	90.5437	105.956	95.1339	136.028	135.044	110.572	109.374	88.0626	105.04	126.291	100.058	107.362	102.285
	60.0705	85.9121	88.4136	95.2669	94.8091	118.495	101.784	99.4715	120.771	129.571	79.5632	116.502	135.179	117.963	90.5543	87.6569		48.3141	64.0218	74.2489	73.6106	108.829	88.1916	94.9336	91.989	89.2282	93.5155	66.6568	68.3683	83.3002	53.7596	39.7154		75.2138	85.2924	92.5702	79.8202	77.9671	108.811	111.487	107.191	94.3038	77.5662	86.5809	101.882	86.8381	84.5671	84.1375
	66.5632	89.1084	90.4557	88.9102	87.7851	111.603	99.8829	91.693	109.801	117.532	72.2025	113.501	122.654	116.228	87.8819	79.8325		48.07	59.7437	74.9036	71.6824	94.4358	81.2739	83.4456	83.2793	80.512	79.2238	61.765	67.8276	76.5108	47.8151	31.2783		72.7369	82.9167	86.1153	79.8614	70.615	105.578	103.385	104.12	82.8295	68.2728	82.5537	92.9958	76.5984	79.729	77.5129
	73.0825	88.3443	90.0045	88.8172	89.1178	113.58	99.2858	93.7952	110.536	117.763	72.3124	116.014	122.355	120.651	93.5113	95.5553		46.6736	60.511	73.698	70.8105	96.3314	81.1788	81.8135	82.675	81.9307	77.338	64.3746	69.5912	79.353	48.3078	38.4191		74.3985	83.0666	84.8238	79.5545	71.9034	107.259	104.223	103.935	81.58	68.7716	82.3668	94.8351	78.641	83.1863	84.2912
[truncated: 25 more columns]

## Sheet: Figure 9
In vivo injection of VWF
A) Peritoneal cells					B) Macrophages			C) LPM
(x10/6)					(x10/3)			(%)
3hrs		24 hrs
PBS	VWF	PBS	VWF		PBS	VWF		PBS	VWF
1.92	2.35	2.35	1.78		1.833	1.51122		87.8	88.6
2.15	2.2	2.2	3.31		1.7292	2.648		86.9	88.7
3.1	1.45	2.26	4.01		1.95829	3.04359		91.57	90
2.58	1.86	1.45	2.94		1.1513	2.56074		91.9	85.6
2.64	2.92	1.84	2.39		1.46464	2.03628		88.4	88.9
1.9	2.8	2.66	3.12		2.17588	2.43048		87.6	86.3
2.88	1.88	2.92	3.35		2.48492	2.66995		90.2	89.2
1.95	2.35
D) SPM			E) Neutrophils			F) Eosinophils
(%)			(x10/5)			(x10/5)
PBS	VWF		PBS	VWF		PBS	VWF
8.99	13.2		0.329	0.37736		0.4371	0.30082
10.22	11.3		0.2904	0.49981		0.2112	1.26111
6.8	9.1		0.1808	0.12832		0.6554	0.82205
5.7	13.7		0.1682	0.26754		0.16385	0.4704
7.3	10.7		0.2392	0.17925		0.1564	0.39196
11.1	11.98		0.2128	0.35256		0.24472	0.37128
8.1	9.2		0.28032	0.4489		0.43508
Cytokine expression from PEC
G) IL-6 mRNA			H) IL-1a mRNA				I) TNF mRNA
PBS	VWF		PBS	VWF			PBS	VWF
1.009	3.76		0.912	7.35			0.998	3.856
0.779	2.697		0.988	7.8			0.677	3.648
1.22	4.931		1.099	7.82			1.323	2.139

## Sheet: Supp Fig 1
A) pdVWF binding to primary naive monocytes
Donor 1 for monocytes	(representative image)
	MFI
Control (non-VWF)	18.1
300nM pd-VWF	20.5
	MFI
Donor 2 for monocytes
Control (non-VWF)	23.4
300nM pd-VWF	26.3

## Sheet: Supp Fig 2
A) VWF binding to THP1
0	2.5	10	15	30	100	µg/ml VWF
2.37	3.76	3.22	5.79	5.95	8.9
2	1.76	2.8	5.81	5.55	6.6
2.13	1.95	1.66	2.8	4.9	4.07
1.88	2.35		5.91
1.1			4.2
Cytokines and chemokines ELISA following the incubation with different VWF concentration
B) TNF ELISA
Control	LPS	VWF 10µg/mL	VWF 30µg/mL
6.4	2695	852.05	1550.93
6.97	2950	850	1309.26
4.54	3500	709	1050
C) CCL2 ELISA
Control	LPS	VWF 10µg/mL	VWF 30µg/mL
300.9	9800.92	4060	7650.01
440.09	8065.5	4509.8	6300.8
234.342	10600	5900.11	6900.31
D) CCL3 ELISA
Control	LPS	VWF 10µg/mL	VWF 30µg/mL
145.98	14002.2	7790	10000.5
450	18806	5987.77	9021.78
178.987	15870.1	6840.7	12674.6
E) CCL4 ELISA
Control	LPS	VWF 10µg/mL	VWF 30µg/mL
200.032	10056.5	3755.09	8689.76
180.65	12008.8	4800.3	8901.75
58.87	9970.9	5899.43	8000.61

[truncated: 6 more sheets: Supp Fig 3, Supp Fig 6, Supp Fig 7, Supp Fig 8, Supp Fig 10, Supp Fig 11]
